# Supplementary material for: Characterization of the Alfalfa Pollen Virome
Source: Viruses. 2026 Mar 25;18(4):408. doi: 10.3390/v18040408 (PMC13119625; doi:10.3390/v18040408)
Supplement: Supplementary file 1 [file viruses-18-00408-s001.zip]

Archive with 2 entries (2 files):
- viruses-4188316-supplementary.pdf
- viruses-4188316-Table S2.xlsx
