# Supplementary material for: Characterization of the Alfalfa Pollen Virome
Source: Viruses. 2026 Mar 25;18(4):408. doi: 10.3390/v18040408 (PMC13119625; doi:10.3390/v18040408)
Supplement: Supplementary file 1 [file viruses-18-00408-s001.zip › viruses-4188316-Table S2.xlsx]

## Sheet: LN01
Contig Name	SeqLength	ProtHitLength	ReadsMap	Coverage	P ID	Score	E-Value	Description	PlantVirus	Sequence
NODE_92_length_3503_cov_2.223032	3503	1126	170	6.1036	99.822	2272	0	replicase P1 [Alfamovirus AMV]	Alfamovirus	CCTCAACCTTAATCCACCCAGTGGAGGTTGGCATTGAATTACCAATGACTAATTCAGAAATTAGTATTATAGCTCCTCGCTAAAATACTATCGTCGGTATTACCGGCATCTCTACAAGCATTGTAGATCACATCATCGCTATCATGGGCGATGGTAAAATATTTAAAAGTCTTCTTGTGTCTCGACAAGGCAACTAATCCATGGCATGGGCCATTTATTGGATCTCTACCAGTAGTAAGACTCGTTGAGGTACGAGTTAAACGACAGAAATAAACATTGTCGAAAGTCTTACCCTGAGCTTCATGAGTAGTAAAGATATTATCACATCCCTTTAAATGTGTTTGAGCTTTCAAAACTGCTTTTTCAGCTTGAGTATGACACAAATAAAGAGCGTTGGTA…
NODE_7757_length_1173_cov_1.238182	1173	391	37	3.907	99.233	750	0	RNA-dependent RNA polymerase II [Alfamovirus AMV]	Alfamovirus	CTCTAAAGCAGCTTCTAGGTATAAACTCGGTCTTCTGAGATACCTGTGTGCTGTCATCGCGGCAACGCATCGGATAACATGGTGATCATCAAAAACACCAATCGTATCAATCCAGGACTGATACCATTCATCGAATATATCGGCATTGACTTTCTTCGAACCCAAGCGTATGAGGAGTTTCAGTGGATTCGGTACCGGCAGTACAACTTTGCTTCCACTCAAAGTGGGCATAGTAATCAAAAACTTACTGCATATGAAAGGCTGGTTATGAGGAAATTTTGGTTCAAGATTAAAAAGAGTCGTGAAAAGAAACTCTTGATCTCTTGGTAATTCCTCCACAGTACCTATCAATGAATCATCACCGGAAGCAACAACGAATTTCACATTTGGGTCCATCAA…
NODE_1984_length_2018_cov_7.011311	2018	300	253	16.3934	99.667	578	0	P3 protein [Alfamovirus AMV]<>movement protein [Alfamovirus AMV]<>movement protein [Alfamovirus AMV]<>movement protein [Alfamovirus AMV]<>movement protein [Alfamovirus AMV]	Alfamovirus	GGGGCATTCATGCAGTTTTGCATGAGCATTTATATATGTGCATTAGCACATATATAAGCAATATGAAGTCGTTCCTATCAGGAGCGAATAGGACTTCATACCTTGACCTTAATCCACCCAGTGGAGGTCAGCATTAAATGACTTTAGCATCCCAAATTAATGGGGTACATCAATGACGATCAAAGATCGTCAGCTTCGTCGAGCAGCCCCACAGTAATCAAACTGCGGAGGGGCCCTGCTCGCGGGAACGCCTTTCTCTCGACCCAAACTTCGTTGAATCGGTATGAGGGATTTTTAGATCCCTCAGGCTGCGCATCGAAGTCCAAACAAAGGGCTACGGCATAGGAATGCTTGAAATTTTGATTTTGCATTCCCGCATGGGTAGGAGCTGTGAAGACC…
NODE_34724_length_347_cov_1.583942	347	104	15	5.4093	99.038	218	2.96e-64	P2 protein... partial [Alfamovirus AMV]	Alfamovirus	GAAAAGATAAGTTTTTTCAGTTTAATCTTTTCAATATGTTCACTCTTTTGAGATGTCTTGGATTTGGTGTCAGTGAACCTACTGGCACTTCCTCATCAGAGTATGTTCCCAAGAGTTCCGTTGAGGAGATTTCCAACGAAGTTACTGAACTCGATTCAGTAGATCCATTGTCCCAATGTTACGAACGTATTCTCGTATCATTGATGCTCGTAAGAAAGATGACTCAAGCTGCCGAGGACTTCCACAAATCATTTGGGGGAGAACTCGATAGCCCTTGTTGTAGGGTTTACCGTCTTTATAGACATTTTGTTAATGAAGACGATGCACCTGCTTGGGCCATACCGAAC
NODE_51276_length_258_cov_1.027027	258	85	7	2.7519	100	181	1e-55	P2... partial [Alfamovirus AMV]	Alfamovirus	GGATGATACCTACCACTCCCATTCCTACCATAAGGGATGTCTTCTTCTCTGGCCTTTCTCGGCACGGATCGCCGGAAGTGATCCAGAATGCTCTTGATGAATTTCTTCCGCTCCATCATTCAATTGATGATAAGTATTTTCAAGAATGGGTTGAAACTTCAGATAAATCTCTCGATGTCGATCCATGTCGAATCGATCTGAGTGTTTTCAACAACTGGCAGTCTTCGGAAAGCTGCTATGAACCTCGGTTTAAAACCG
NODE_20944_length_548_cov_2.023158	548	181	31	7.2518	100	349	5.6e-119	coat protein [Pea streak virus]<>coat protein [Pea streak virus]<>coat protein [Pea streak virus]<>coat protein [Pea streak virus]<>coat protein [Pea streak virus]<>coat protein [Pea streak virus]	Carlavirus	TTAGCACGCATTATTACGCCAATTTTCCTTGGCTCCACAACCGAACATACCACCGGTAACAGACGCATCATTACTCGCGTATCGGCTATTTCTGTCAGCTCTAGCCAGAGCATTCTTCTTATGAGTGTTGAAGGCGATGTACTCATCTGATGTAGGTCGCCTGATCAGACCGTCCGCGGGCTGAATAGAAGCAGGACACTCCACGAAATCAAAGAAGTCGAATGCAGCAAATTTGACATCATTGTTGAAACCCTTCTCCGCCCAATTAGTTGGGGGCATGTTATTTACATGCATATAATTCCAAATGATAGGAGCAAAACTCCTGCAAACTTGCCTCAGGGTACACTGTTCCCTTATGACGCCAAAGATTGCATCTCTAGTGATGGAACCTTCAGGGTA…
NODE_13433_length_813_cov_2.247297	813	125	39	6.4784	100	260	2.7e-82	coat protein [Pea streak virus]<>coat protein [Pea streak virus]<>coat protein [Pea streak virus]<>coat protein [Pea streak virus]<>coat protein [Pea streak virus]<>coat protein [Pea streak virus]	Carlavirus	GTCTCGAACAATTGGTTCAAGGGTCCAAACAACATACAGGCTTTAGCTCTGGTTCTGCTGATCATTGGTCTGATTCACGCCTCATCCTTAAGAACAAACAAGGGATGCAACTGTCACAAATAATTGTTGGTTTGATTTCCTGCTGTGTAGTACTTCTTAGTTTGCATGTTATTGAATTTTATCTTAAAAATACCCAAAATAGTTGTACCATTATCCTTACTGGTGAGAGTGTTAAAATACTTGGTTGTGATTTTTCGAGTGAATTCATTGAATACGCAAAAACCTTGAAAGTGCAAGCTATTTGAGAATCTTTAAGTTTGCAGAAGAAGAATTTGATAAAGATGGCGGAGCAACAGAAAGCTGCTGAAGAGAAGGCTCGTGTTGAGGCTAGGTTGAAAC…
NODE_40007_length_309_cov_1.182203	309	83	8	3.2589	98.795	172	4.36e-51	triple gene block protein 1 [Pea streak virus]<>triple gene block protein 1 [Pea streak virus]	Carlavirus	TAACACCGGAGCCAGAGGGGTTTCACAATTGCCAAAGCAAGGAATGATCTTGAATTATCAGGAGGTGCTATCAATGGCATTTGAACAATTGTGAAACCCCTCTGGCTCCGGTGTTATAATTAAGAGTTTCTCTGTAGCTCTAGTACAGCAGATGTAAAATTCAGCCCTGTGAACTCCTATAGCAGACCTGCCAGATATAACTAGAGAGACGGTTGGGAACTCCAGACCAATAATGTCCGCAGGACTCTTATGGTTGATCTGATTGTAATCGAGGAACTCGCAGACTTCGGATTCGAAACAGGTCACAAC
NODE_1793_length_2080_cov_4.137519	2080	436	135	9.0471	92.661	805	0	MAG: hypothetical protein [Caulimovirus MSa3]	Caulimovirus	GACACCGTAAATTTTGTAAAAGAGTGCAAATACGTTCTCCAACAGGTATTCTAGTACCTACAAAATTATTTATGATAGAAAGACTCAAAGTATAAACTGCGTCTTCTTCATTAGTATTAGTCACAGATCCTGTGGCTTCATTTTTAATGATCTTTTTATGAGAAAGAATTTCTTCCCTTTGAACCTCTGTGAGATACCAATCCCACCAACCTCTAAGTTGACCAACAAAACCAACGGTTATGAAACTAGCAATATTCCTATCAGAATTTCCTTGCTGTTTACAAATGGTAGAATACATAAGCATTTTTTGAATAACCGTGACAATTTGTCTATCATTTAGACCGTCAATGTTCCATTCATAAATGGATCTACCCGAATACGAGTTTTGAACAATATCCT…
NODE_8440_length_1116_cov_3.994247	1116	286	1383289	53317.7	91.608	527	0	viroplasmin [Caulimovirus sp.]	Caulimovirus	CAACCATCAAAAATGGAGTCAAAGAAAAAGATCTCAGTGGGATCCATAATAAATCTCCAGAAAGAAAAAAATAAGCCAAAAACCCTTGATGATTTCATGGGAAAGTGGAGATGGCTAGCCAACTTCAAAGAAGAATTAGCGCTTTAATGTTTTTACCCAGTTAATACCACACATGGGGTAAAAGCTAATACAGTTCCAGGAATATCCAAGGAATTGATTAAAGAATTTTATGACTATGGAATGCTTAAGACCGTGTATCTTGAAGAAGGAGAAGGTCGCAGATTCCAAGAATTGGCTGATCTTCCAAAAGAAATTGGTGATACAGCAAAGAGATTTAATGACTTTCTTGCAAAAGGAAGAGAAATATATCTCCAGTTCGAACAAACCTATCCATGGTTT…
NODE_5461_length_1401_cov_3.240211	1401	361	98	9.4033	52.632	377	1.13e-122	viroplasmin [Caulimovirus sp.]	Caulimovirus	TGAGCTTCGAGGCCCTTATTTATAGGATGAGACTCACAAGTTGGCCTTCATAGTTGGCACAACGTCTCTTTCCATTACAGCACACGGAAAAGAAATGACATGACAGAAAGAAGAAAACGACAAAGAAAATTATATTACATAATTGCCTTAGAGATAAGGCTTATCTCTAAATGGGTCCCATGCCCACTAATTTTCTACATTTTCTTCGTTGTTTGGTGAAACGTCACTGTCATACAACGATTCTTTGTCTGCCACGTTATTTATGTCTTTTGCACACCACTTGCATTGGTGTCCTTTGTATTTTTGAAAGTGTCGGCAGCACTCCTGTTGGATTGGGTCGGGTAGATGGCCCAAGTCTGCTTCAAGCCCACTAAAGTTTTCTTCAAACTTTAGGATTTG…
NODE_15650_length_714_cov_11.744150	714	73	1921	903.727	82.192	126	1.55e-54	MAG: hypothetical protein [Caulimovirus MSa3]	Caulimovirus	AATTATTTCAAAATTGTTGAAACTGATGCTTCAGACATTGGCTATGGAGGCATCTTAAAACAAATTATTCCTGAAAATAATAAAGAAGTTTTAGTACGATTTAATTCGGGTAAATGGAATCCGACACAAGCAAAATATTCAACAAATAAAAAGGAAATGCTTGCTATAATTAAATGCATTTCTAAATTTCAAAGTGATTTATTAAATAAATTTTTTTTTTATTAAGAATTGATTGTAGCTCTGCTAAATCAATAATAGAAAAGGATGTTAAAAATCTTGTGTCAAAGCAAATATTTGCAGGTTGGCAAGCTCAATTAGCAGTCTTTGAATTTGATATTCAATTTATTAAAGGGGAAAATAATTCTCTTGCTGATTACTTGACCCGTGAATTTTTACAGG…
NODE_18800_length_605_cov_2.949248	605	88	26	5.8628	93.182	167	6.51e-44	polyprotein [Caulimovirus sp.]	Caulimovirus	TATTGAACAAATTACTTTCTTTATCATTAGCTAAAGATCCAATCTTGTTTTCCAAACATCTTCATCATTGTCCTTAATTAAATGAACATATTTTAACAAGCTGTCAAAACATTGACAACAACCTCCGTGCCTTCTACACATATTTTGGTTCCATCATTAATCATCTGACTCTGTCTTGGATCTTTGATGATTCTGATCTTTCGATCCTTTGGATTTGAAATAATCTTTCGATTATTGATATTTGGAAATTTAAAATCTTTTGATTTGGTTATGACAACCTCAAATCCTGCGAAGTCCTTTCCCACAATGTTTTTTACAAACTAAAGGTACTTACTTCATTGATTAAAGTTGTTATGACTGTTTTAAATAGAATAAAGGATAGAGGAATTGTTCTATCTA…
NODE_44964_length_281_cov_2.427885	281	92	9	4.0605	67.391	122	2.27e-31	movement protein [Caulimovirus sp.]	Caulimovirus	GGAAACCATCCTTTCACTATATGTTATAGGATGAATTATGCATTAAGTAACTCTCATCATAGTATAGAGTTTAGTGGAAAAGAAAAGATACAGATAGATGAACTATTTGCATCATTCTTAAAATTAGAATCACCAATTCTAAAACCATTAGAAAAATCAAAGTCAATTATGTCCATTGACAGAACTCCTTTATTGCGGAGTAATAGTCTAAAGCCAAGACAAAATTCCGTGACAAAGTTTTTGGCCCCCAGATCTTCATTTGGGAATGAAGAGAAAGAAGA
NODE_21279_length_541_cov_0.916667	541	180	9	2.1534	100	342	6.01e-114	MAG: putative nucleocapsid protein [Alfalfa cytorhabdovirus 1]	Rhabdoviridae	GATCTTCCCGATGAGGTGACGACATGGCTCGCAGCAGCGAATGCAGAGGACAATGTCAAAGAGTCAACAGGGAAGCCAGGCTTGGAAGATCCCATTGACCAAAACAAGGAGGCATCTGGTGATGCAAACAAGGGGGATAACAAGAAAAAAGGTATCAGAGTGGGACAAGCAGGATCCGGAGTGAAAACTGACAGTACTCTAACCTTTGAAGAGAAGCTCTTTTACCCTTATCTTGCTGCTTATCTGCTTCGTATGGTATCGAAAACTGATGCTAATGCCAAGGCCGGGATGGAAAACTTATTTATCAGATTCACCTCCTTCTACTCAAAGAAGCCTCCCACCAAGAAGATCATGCCTGATTCCTGGTTCAAATTGACAAAGACATTGATGGCATCAGAC…
NODE_22587_length_511_cov_1.296804	511	116	10	2.6849	96.552	231	6.89e-71	MAG: putative nucleocapsid protein [Alfalfa nucleorhabdovirus 1]	Rhabdoviridae	CACACATGTTCCAACAATATTGAAGGACTTGAACACCCTACTCTTAAATTTATGTTATGAGATGTCAGTCAGAATGGCGGGGGCTTTGGCATGTTGAGCACTGGAGGGGGTTTCTTCTTCCTGCTTTCTTCTTTCTCTGGCGGTTCTTCCGCTCTGCGCTTTCCTGACATGGTGTTGCTTGCTGTAGGTAGACCCTTCGATGTTTCCGTCATCCCCATTTTCTTAGCATAATAGATCTTATCCACTATAGAGGCATCCTTGGATAAGGAGATCATCTTGTTCTTGCACTGTATGAAAGCTTCTGCTTTGGCTCTACCTATCTCTTTTATGTGATTGTTGTTGGCTATTGCGAAAATGTTGAGGGGAGAATCATACCCTGCTTCGCTGCTGATACCTAGT…
NODE_36285_length_335_cov_0.954198	335	111	9	3.4059	98.198	228	2.1e-70	MAG: putative nucleocapsid protein [Alfalfa nucleorhabdovirus 1]	Rhabdoviridae	CGGCGTGGATATTGAGTCTGCGAAGTGCATTCGATGCTTTCGTTAGAGTCAAAAACACTCTGGTCTTGCATGTTGCCTCGGCTGAGACAAGATGGAAGCAGGGGGATCCCAGCGCATTCAATCTGCTGAGATTTCTGTATTTCCAAAACCTAGAATTTATGGGGATGCATGCTTATGCTAGTATTGTTAGTATAATCAACAAAGTCTCCTTGCCTCCTGCCCTCATCTTGACATGGTTACGTATGAGTGGAGCTGAGCTTGCAATAGATGAGGCTTATCTGATCATGTCCACTCTCGACAATGGGTTGATACCTAGTGGCGTGTCAAAAGAGAGG
NODE_37993_length_322_cov_2.469880	322	107	10	4.1895	100	225	1.07e-69	MAG: putative nucleocapsid protein [Alfalfa cytorhabdovirus 1]	Rhabdoviridae	CTGATCTTGAATAAATTTGAGAAGCAGATGCCTGGTGCCACTCCAGCCAGAGAGTATAACCCGGCTTTCAAGTACTGCAGAATCCTAAGCTCTCAATTCTTTATCAATCTGCAGACCAAGAATTGCCCTGCACTAGTTTATGTTCTCGCAGAGCTCCTAGGAAAGTATAAGATCAACACTAATCCTCTCCAGAACCCTGCCAATATCATCGGCATGGGATCAATCCCTGATGCTACCAAGGCTGCTTTAAAGGATGCTGTTGAGAGGTTCTATCAGGCAAATCAAGGTAAGACAGGTGATATGGTTTCACCTTATATGGCAG
NODE_48291_length_268_cov_1.979487	268	87	7	3.8769	96.552	177	2.48e-51	MAG: putative nucleocapsid protein [Alfalfa nucleorhabdovirus 1]	Rhabdoviridae	AAGAACAATGGCAGAAGATCTTACAGGCCTCCAAGAAGGAGTTCGTCCAGAAATATCATCAGGTCGTCAATATATTCATAGAGAATACAAATTTGAAGAAGCTGCTAAGTTCCCAATTTATAAGATCAGTGCAAAAAAGGATGAAGAAATAGTCCAGTTTTTCAATAAGTTCATTGATGCTAAGACCAAAGATGTTACTGAGAAGGATATGCTTACTTTTTTAGGTGTAGCCCTGAACCTGCGGCACCCAATAACAGGTCAAGAAATC
NODE_26293_length_443_cov_1.664865	443	147	11	3.6479	97.959	306	5.03e-93	polyprotein [Alfalfa-associated picorna-like virus 2]		TGGTGATAGTGATTTTACTTTATTTTATGATACTTCTAGTTTAGTTACTTATGGAGATGATATTATTATGTCAGTTACCGATGAGTATTTCGATAAGTTTAATGTTAATTCTCTATCTAGTTTTTTTGGAGATTATGATTTGAAATTTACTGATGCCCATAAGACACCTGATGGGAAATTTAGAGATTATGTTGAGTTTCATGAGGCCACTTTTCTGAAGAGTTATTTTAGAATACACCCATATAGAGATGATATATGGTTAGCTCCTCTGGAATTAGATTGTGCAAAAGAGACGGCGTATTGGTATCATGAAAATGATGATGTTGATGAAGCTAGTGCTATTGCGGCTGAAGCTTGCTTGAATGAATTATATGGACATGGCCCTCATGTGTATGACGC…
NODE_62039_length_230_cov_0.993631	230	76	2	1.313	94.737	152	2.22e-40	polyprotein [Alfalfa-associated picorna-like virus 2]		TGAGCCTGGGATATTAAGTTCTAGAGATCCTCGCATTGATTATGATCCGATGGTGGAGGGTTGTAAGTATCATTGTAATCCTATTAAAAAGTTTAAGCAAGAATTTATTGATTTAGCTTTTGAGGATCTAAAGAATTTGTATAGATCAAAAATTAAATCTTGTAGAGTAGATGTAGGAGTTGTAAGTCAGGATGTTGCTATTTTAGGTATTAATGGCCTAAAGGGATATG

## Sheet: LN02
Contig Name	SeqLength	ProtHitLength	ReadsMap	Coverage	P ID	Score	E-Value	Description	PlantVirus	Sequence
NODE_86_length_3643_cov_53.375350	3643	1126	3400	125.098	100	2277	0	P1 [Alfamovirus AMV]<>replicase P1 [Alfamovirus AMV]<>P1 protein [Alfamovirus AMV]<>MAG: replicase P1 [Alfamovirus AMV]	Alfamovirus	GCATCCCTTAGGGGCATTCATGCAATTTAGCATGAGCATTTATATACGTGCATAAGCACGTATATAAGCAATATAGAATTCTTTCCTATCAGGAGCGAATAGGATTCTATACCTCAACCTTAATCCACCCAGTGGAGGTTGGCATTGAATTACCAATGACTAATTCAGAAATTAGTATTATAGCTCCTCGCTAAAATACTATCGTCGGTATTACCGGCATCTCTACAAGCATTGTAGATCACATCATCGCTATCATGGGCGATGGTAAAATATTTAAAAGTCTTCTTGTGTCTCGACAAGGCAACTAATCCATGGCATGGGCCATTTATTGGATCTCTACCAGTAGTAAGACTCGTTGAGGTACGAGTTAAACGACAGAAATAGACATTGTCGAAAGTC…
NODE_768_length_2579_cov_52.341181	2579	782	2268	117.238	99.488	1504	0	RNA-dependent RNA polymerase II [Alfamovirus AMV]	Alfamovirus	GCATCCCTTAGGGGCATTCATGCAGTTTTGCATGAGCATTTATATATGTGCATAAGCACATATATAAGCAATATAGAATTTCTCCTATCAGGAGCGAATAGGATTCTATACCTCAACCTTAATCCACCCAGTGGAGGTTGGCAATTTGACTTATGTCAAGAAAACATCAAGCTCGGCGTGCCCTTGACCTGGCATCCGAGTGGGATTTTTTCACTCTACGAGGCTTAATTTTCACATTAGACTCGTGCTTCTCATTAAAGAGGCATTCCTTACACAAGGTCTTACTAGCGAAGATCTTACCTAGGGATTCTAAAGCAGCTTCTAGGTATAAACTCGGTCTTCTGAGATACCTGTGTGCTGTCATCGCGGCAACGCATCGGACGACATGGTGATCGTTAA…
NODE_2683_length_1859_cov_3189.044793	1859	300	99372	7170.37	100	583	0	movement protein [Alfamovirus AMV]<>movement protein [Alfamovirus AMV]<>movement protein [Alfamovirus AMV]<>movement protein [Alfamovirus AMV]<>movement protein [Alfamovirus AMV]	Alfamovirus	GCGTAATTCGTACTCTTCGTGAGTAAGTTGCAAATGGAGAATACAAAAACAAATGCCTCGAGTTCTGGAATGTCTTCTTCCTCTAGCTTTTCAGTGTCTTATGCTGAGGAAATGTTACTAGCTGATGAAGTTTCAAAAATTAACTCAATGTCGATTCTGGGTCCTAATCAGCTAAAGCTCTGCACTCAATTGGTGTTGTCTAATGGAGCAGCGCCAGTAGTTCTAAGCCTTGTGTCAAAGGAAAAGAAATCGATTTTAAATCGTATGCTTCCTAAGATTGGACAGAGGATGTACGTCCATCACTCGGCTATCTACCTCCTTTATATGCCAAACATACTAAAAAGTTCTTCAGGGCGCATCACCTTGAAACTTTTTAATGAAGCTACAGGAGAGTTAGTG…
NODE_23475_length_439_cov_0.874317	439	146	7	2.2916	100	276	1.13e-90	coat protein [Pea streak virus]<>coat protein [Pea streak virus]<>coat protein [Pea streak virus]<>coat protein [Pea streak virus]<>coat protein [Pea streak virus]<>coat protein [Pea streak virus]	Carlavirus	CGCGGGCTGAATAGAAGCAGGACACTCCACGAAATCAAAGAAGTCGAATGCAGCAAATTTGACATCATTGTTGAAACCCTTCTCCGCCCAATTAGTTGGGGGCATATTATTTACATGCATATAGTTCCAAATGATAGGGGCAAAACTCCTGCAAACTTGCCTCAGGGTACACTGTTCCCTTATGACACCAAAGATTGCATCTCTAGTGATGGACCCTTCAGGGTAATTGATAGAACCTTGGGGATTAGTATACCTGGATGCACCGACTGCCGTGCAGTACATGGCCACATCCCAGAATGTCCTGGCCATATGCTCCGGTGGGACGCCCAGCTCTTTCAGTTTGGCACTTATTTTTGCCAGATTTTCAGCAGTTGCTACTTGATTGGCTTCAGGGTTCCA…
NODE_1744_length_2128_cov_10.179562	2128	440	345	23.938	92.273	808	0	MAG: hypothetical protein [Caulimovirus MSa3]	Caulimovirus	ATAAATATATACATGTTGGGTTAATACAAATTGCTATTAGACCTTTAACTCTGCTTGGCTTAAATACTAGCATAATGGCATACGTTAGAGATGGCAGATGTAATGATTTTAAAGAATCTTTAGCCGCTGTAATTGAGACCAGTTTATGTCATGGTCCAGTCTATTTTGATATAGCACCTAATTTGAGTTTGTCTTTAACTGATAAACATTTATTTGAAGCTCTACAAATGAATATTCATACTAATGGTTATAATTTTAAAGTTGGAAGTCAAATAATGACTGTGTGTTATAGGATATATTTTAAGGTGTTAAACACTCTTAATCCTAAGGCTAAACAAATTAGCCATCCTGGAACCACTACGTTGGTTAATACTAATTTGTTAACCTCTAAGGTTGCTA…
NODE_10109_length_939_cov_1.408776	939	228	18008	1126.97	91.228	441	7.1e-150	viroplasmin [Caulimovirus sp.]	Caulimovirus	CTTACAGAGTAGGTCACATGTCACTTTCCTTCCAGCTTAAAAGAAAAACAAACAAAACACGCAAAGAAAAAAGTAAAAGCATTATCACATAAGGTGATAAGATTTTCAACTAAATGGACCCCATCTGACTCAGATGATAAGGTTCCATTATTACAACTTTATTCCTACGGTCATCTACATGACGCGTGTTCAGGCTTTTCCTTTTGCCTTATCTTCAGGTACTGTGATTGTCGGTATCTTGTCTTCTTCTGCCGACACTTTCTTCTTTGCACACCATTTACATGAGTGCCCTTTGTATTTTGAAAAGTTTTGGCAACACTCCTGTTGCACTTCATCTGGAATTTGGTAAAGAGAATTCTCAAATCTTGAAAATAGTTCTTCATAATGAAGTGTCTGCTT…
NODE_13014_length_768_cov_1.759712	768	253	22	4.1771	85.375	405	8.97e-137	viroplasmin [Caulimovirus sp.]	Caulimovirus	TCTAGATAGGTTTTGTTTGGGATGCCTATCTTTATGATTGTCCTTGGTTTTACAGCCATCTGATTGTTTTCTTTTTCGAACCATGGGTATGTTTGTTCGAATTGAAGATATATTTCTCTTCCTTTAGCAAGAAAATCATTAAATCTTTTTGCTGTGTCACCAATCTCCTTTGGAAGATCAGCCAGTTCTTGAAATCTACGACCTTCTCTTTATTCAAGATATATAGTCTTGAGCATTCCATAGTCATAGAATTCTTTGAGCAATTCCTTGGATATACCTGGAACTGTATTAGCTTTTACCCCATACTTGACCGGATAAAAACATTCAAGTGCTAACTCTTCTTTGAAGTTGGCTAGCCATCTCCACTTTCCCATGAAATCATCAAGGGTTTTTGGCTTA…
NODE_15007_length_676_cov_1.618574	676	228	28	5.3994	51.316	236	2.88e-71	viroplasmin [Caulimovirus sp.]	Caulimovirus	GATTACCCTGAAGTTAGGTAATTTTGATCCAAATCTAATGAGAGTATCATAGAATTTTTCCATTTGATACAGAAAACATTCTGGTCTTGGATCTACATCTCTTCCATCATTTGTTGGATATGAATGATTTGAAATGCCAATCTTGATTAAGTGTCTGGCTTTAATAACTTCATCGTCTTCAAACCATGGATAAGTTGAAGTAAAAGATAAAAAGAACTCTTTACCTTTTGCGAAGCTATTGTTGAATTTATAAGCGATTTCGCCTATATCTTTTGGAAGAAGTTCTAGTTCATGAATTTTTCTTCCTGCATCTTCTTGAAGATAAATTTTTTTAATCATTCCACAATCATAGAATGATCTGACTAATTCCTTGCTTACGCCTGGGACTGTTACGGCCTT…
NODE_46604_length_249_cov_1.772727	249	83	4	2.4257	91.566	155	1.28e-41	polyprotein [Caulimovirus sp.]	Caulimovirus	TGGAGATAAATCGAGCTTTCCTCCTTCTCTTAAAATAAGACCAAGGAATTCGATTTCTTGTTTCAAAAGTGTTGACTTTTTCCTGGATAGAACAATACCTCTATCTTTTATCCTGTCTAAAACAGTTGTAACATCTTTGACATGTTGTTCTTTGCTTCCTTTAGTAAAAATTAGAATGTCACCGATATATACAAAACAAATATGGTCAAGACCATTAAAAGTATTATCCATAAATCTTTGATATATTGA
NODE_24656_length_418_cov_0.750725	418	76	6	2.1316	90.789	139	2.53e-35	viroplasmin [Caulimovirus sp.]	Caulimovirus	CTGACTCAATGGGAATTTTTGTTTCTTCTGGAGCTGTGTACTTTACGTAGTAGTTGTATTTTCCAGAATCTTGTCCCAACAAGTCCCAATTTTCATCATTTTTAGGAACTTCATTAGGATGAACTTCAGCAGGTTCTCCTGTTGTTGCTTTCATGATTTTCAAAAATTCGTCAATCATTTTTATCATCTCCCCCCTCTCTGAAGAGAGTTGTTTTAGCTTTTGGCTATGAATTTCAATCTGTTCATCTTTTTGCTTCAAGCTATTGCAGAGAACTTTTAGAGCTTGCTCCATTCTCTTGTCAAAGTATCTGCAAAACAATTGTTTTCTGATTTTATTAGTTGAATATAAGGATAGAATTGTTGGATGCGCATTTGCCATCTAACAAGTCTTCCTTGTTT…
NODE_8100_length_1100_cov_2.351509	1100	334	40	4.9618	100	657	0	MAG: putative nucleocapsid protein [Alfalfa cytorhabdovirus 1]	Rhabdoviridae	GTTTTGAGCTGGCTGAGCCCTTGGTAATCTTTTAGCTGTTTACACAAGCAATTTTTTATTTTTTTTTTTATTAATAAAGCTGACTATTAATTATCACTCAAGAGGGGGGCGGCTTCCACCCTTTGTTACACCTATGCGAACTGCAGGTGTAGCCTTGGCAGAGAATGCAGCTGCCATATAAGGTGAAACCATATCACCTGTCTTACCTTGATTTGCCTGATAGAACCTCTCAACAGCATCCTTTAAAGCAGCCTTGGTAGCATCAGGGATTGATCCCATGCCGATGATATTGGCAGGGTTCTGGAGAGGATTAGTGTTGATCTTATACTTTCCTAGGAGCTCTGCGAGAACATAAACTAGTGCAGGGCAATTCTTGGTCTGCAGATTGATAAAGAATTG…
NODE_27922_length_374_cov_1.036545	374	124	4	1.615	100	266	2.53e-79	polyprotein [Alfalfa-associated picorna-like virus 2]		GTCAGTTACAGATGAGTATTTAGATAAGTTTAATGTTAATTCTTTATCTAATTTTTTTGGAGATTATGATTTGAAGTTTACTGATGCCCATAAGACACCTGATGGGAAGTTTAGAGATTATGTTGAATTTCATGAGGCCACTTTTCTGAAGAGTTATTTTAGAATACACCCATATAGAGATGATATATGGTTAGCTCCTTTGGAATTAGATTGTGCAAAAGAGACGGCGTATTGGTATCATGAAAATGATGATGTTGATGAAGCTAGTGCTATTGCGGCTGAAGCTTGCTTGAATGAATTATATGGACATGGTCCTCATGTTTATGATGCATGTAAGCAAGTTTTGAGCTGCATTTTACAACAAAGAGGAAAGC
NODE_35780_length_302_cov_1.000000	302	100	3	1.5	100	212	6.75e-61	polyprotein [Alfalfa-associated picorna-like virus 2]		TTTTAATACTTTTTCTTTGGGTAATTTACAATCTTTCAAACAATCAGTAAATACTGTAAACGGTTTCAAACCACGCTCTCTCATATCCATCTTAAGTTTCATAATGGCTTGCAAATTATGATCTATAGAATCCAATCTTCTATTATCACCCTCGCCACTTATTTTAAACATCCAAGCCTTATTACTACAACCATGAGGTCTTTTTGCCACAAAAGGGTATCCTTCAGAAGTATCCATCTTCATAGGTTCATATCCCTTTAGGCCATCAATACCTAAAATAGCAATATCCTGACTTACAACTC
NODE_37087_length_293_cov_1.063636	293	97	3	1.5461	89.691	186	6.37e-56	MAG: putative capsid protein... partial [Alfalfa toti-like virus 1]		TGTTGCCACACGACCACGTATTCATACAAGCCAGCTCCAGATATTCCTCTGGCCATGTTTTATCCAGATCAACCTCAACAGTCCCGTCATTCAACACACCAAGCTTGGTGTTCAACGCTTCCCCATTCATGGCCTGTAGTTTGAAGAGGAAGGTGAGCCTCAACATATTGAAGATGAGCGCAACATGGTTGTCGGCCCATTGCCAACAGTACATCCTCCGGACATCAGTAGACTGTTTAAGAGAGTCCGCAATGATTTGCATGTTGAGAATCCCCTTAGGGGTGAGGAAGTGC
NODE_45440_length_253_cov_1.605556	253	84	7	3.1541	100	182	6.95e-51	polyprotein [Pepper-associated picorna-like virus]		GTCCGTGACCGTGACTGAACCTTACGGCATCCTTCGCGATCACAACAGATTTCTGTTCAATCTCTCCTTTACCTCGAACATAACAGATCATATCTCTGATAGTTCCCATGTCCAATGCTGCAAGCAAACAGTCATACCTTTTAGGGTGTAATTTGAAAGTCCTCTTGAGAAATGAAACATCTTCAAATGCATCGGTTTCAACCATAGTAGGTCTCTTCAATGCATCAGTAAATTCCAAACCAATTAAATCCAT

## Sheet: LN03
Contig Name	SeqLength	ProtHitLength	ReadsMap	Coverage	P ID	Score	E-Value	Description	PlantVirus	Sequence
NODE_79_length_3556_cov_5.386448	3556	1126	379	13.9654	99.822	2309	0	MAG: P1 protein [Alfamovirus AMV]<>MAG: P1 protein [Alfamovirus AMV]<>MAG: P1 protein [Alfamovirus AMV]	Alfamovirus	GCTTGTGCACGATAGTTAATCCATTTATTTTCCTTGCGCTTTCCACAGCATTACGTTCATTCAATACTGTGAAGATTTCACCATGAATGCTGACGCCCAATCCACCGATTCCAGCCTTAGTATGCGAGAACCTTTATCTCATGCCTCCATTCAGGAGATGCTTCGACGTGTAGTTGAAAAGCAAGCTGCAGACGACACAACCGCAATCGGAAAGGTTTTCTCCGAAGCGGGTCGTGCCTATGCCCAGGATGCTCTCCCTTCAGACAAAGGTGAAGTCTTGAAGATATCCTTTTCCCTGGATGCCACGCAACAAAACATACTACGCGCCAACTTTCCTGGTCGACGTATTGTATTTTCAAACAGTTCGAGTTCGTCTCACTGTTTTGCGGCTGCCCATCG…
NODE_713_length_2574_cov_6.075970	2574	782	301	15.4915	99.872	1483	0	RNA-dependent RNA polymerase [Alfamovirus AMV]	Alfamovirus	TTGAAAAGATAAGTTTTTTCAGTTTAATCTTTTCAATATGTTCACTCTTTTGAGATGTCTTGGATTTGGTGTTAGTGAGCCTACTAACACTTCCTCATCAGAGTATGTTCCCAAGAGTTCCGTTGAAGAGATTTCCAACGAAGTCGCTGAACTTGATTCAGTGGATCCATCATTCCAATGTTACAAACATGTTTTTGTATCATTGATGCTCGTAAGAAAGATGACTCAAGCTGCCGAAGACTTCCACGAGAGTTTTGGGGGAGAATTCGATAGCCCTTGTTGTAGGGTTTACCGTCTTTATAGACATTTTGTTAATGAAGACGATGCACCCGCTTGGGCCATACCGAATGTCGTGAATGAGGATTCTTACGACGATTATGCCTACCTCCGAGAGGAGTT…
NODE_1978_length_2023_cov_28.787692	2023	300	1046	67.8492	99	579	0	movement protein [Alfamovirus AMV]	Alfamovirus	ATCCCTTAGGGGCATTCATGCAGTTTTGCATGAGCATTTATATATGTGCGTTAGCACATATATAAGCAATATGAAGTCGATCCTATCAGGAGCGAATAGGACTTCATACCTTGACCTTAATCCACCCAGTGGAGGTCAGCATTAAATGACTTTAGCATCCCAAATTAATGGGGTACATCAATGACGATCAAGATCGTCAGCTTCGTCGAGCAGCCCCACAGTAATCAAACTGCGGAGGGGCCCTGCTCGCGGGAACGCCTTTCTCTCGACCCAAACTTCGTTGAATCGGTATGAGGGATTTTTAGATCCCTCAGGCTGCGCGTCGAAGTCCAGACAGAGGGCTACGGCATAGGAATGCTTGAAATTTTGATTTTGCATTCCCGCATGGGTAGGAGCTGT…
NODE_45541_length_270_cov_1.421320	270	90	5	2.6629	98.889	186	1.14e-56	P2 protein... partial [Alfamovirus AMV]	Alfamovirus	CTGGGGCAGATTTATGACGTGAATTCTGTTGCTAATTCCGTGGTTAATAAGTTCTTAACAACTGTTATAGATCCTGATAAGTTATGCATGTTTCCAGATTTTATATCTGAGGGTGAAGTTTCATATTTCCAGGACTATATAGTTGGGAAGAATCCCGACCCTGAATTATATTCAGACCCTCTAGGTATTCGTTCCATCGATAGCTACAAACACATGATTAAATCCGTGTTAAAGCCCGTTGAAGATAATTCTCTGCACCTAGAACGGCCG
NODE_38208_length_310_cov_1.016878	310	103	5	1.9548	100	225	1.97e-71	coat protein [Allexivirus sigmamedicagonis]	Allexivirus	TGGCGTTCTCGGGGTAACCGCGGGTTGACCATGATGCTGGTGGAATCATCTGAGCTTTCCCAGTGTTGTAACAAGTTTTGGCATAGTACATGCAGAATTGTCGCAGCGTGCACTTGAGCTCCACAACATTCTTAATCTTGGCCAACGGAATTCGGTGGGACGTTTCTCCGCGTGCGACTAGGAAGCGTGAACTTCCATTGTGATAGCAGAACCATGCTAGTTGAAATAGATCGGATCTGTCTGCTTCACGGTGGTCAGCTTTGAGCAGGTCGAGGATTTCGGTGACGGTTTGTTTGGTAGCCACCGTGTT
NODE_101_length_3423_cov_399.241194	3423	801	23286	905.191	100	1608	0	ORF2 [Medicago sativa amalgavirus 1]	Amalgavirus	GCCGGGGGCCCGCATAATCGCGGTGCCACGGACAATTTCATTAAATATTAAGTTCATGATTACAGGGAGTTAGGGAAAGAAAATTACAGGAGGAAACATGAAAGAAAATACAAGCTATTCCCTACTTGATCTAATTCCATCGAGCCACCTCACGAAGTCCTCCACACATGCGAAACCTCCTAATTCGAGCCTCCCCCGCAGTGCACGTAACGCGCGGCCAGCCTTCTCCAAATCCTTGGGTGCATCCGGGTCTGCCCCATCTTTCAATCTGAATGTCTTCGTTTCACGCAGATATTTCGAAATGGGGTGGTGATGTAGCCAATTAAGCCAACTCCTCAGGTCATTCCCAAATTGCCCCTCACCCACAAAAGCGTCACCTCTAATGATGTCCATGAACTG…
NODE_63_length_3677_cov_242.894284	3677	474	15012	546.746	99.789	994	0	RNA-dependent RNA polymerase [Pea streak virus]	Carlavirus	ATGTAGAGGTGGCCCTCATCAATGAGTTCATGGAGCAAGACCAGTGGTTCAAAACTCACCTCCCTCGTTGTGAAATGGAGGGTGTAAGGAGCAGATGGTTACACCTATTACTGGAGAAGGATGCTAGGGAGTATCGTTTTCGGGACATGGTCACTGAGCAATTCACTGATGATCATGATCGCGGTTGCGGTGAGCGGTTGACTAATGCGGCTGAGAGGTTTGAAGCGATTTACCCAAGGCACAGAGCTTCAGATAATTTAACCTTTCTGATGGCAGTGAAGAAAAGGTTAAGATTTTCCAAGCCTCATATCGAGGAAGCAAAGCTCAATGAAGCATTGCCGTATGGGAAATTCTTGCTGGATGAATTTTTGAAGAAAATACCATTACGTGCAAGCCATA…
NODE_14393_length_749_cov_1.905325	749	249	22	4.0547	97.992	506	1.24e-162	RNA-dependent RNA polymerase [Pea streak virus]	Carlavirus	GAATATTCCTATCCTTCTCATTATCATAATCACTCTGAGCCGGATCACCAAGAGCCACTAACTCGCACTTACCATTCAGCTGATAAGTCACACAATCCACATACCCTGGGGGGACGAGTTGAATTTCATCCATAACAACACAATCTTCAGCTTTAAGACTTTGTATTTTGAGTAAAAATACCTCAAAGGTGTGCACGAACCAATTCTTACTCTTTAACTTGCCACTTTTCCCCATTCTACCACTTTCGTAACCAAGGGCCTTAGCCATGTTCACCCTAATTTCCTCTGCCAGAACTTTCCTGGGGGAGACAAAATGTACCCGCTTCCCTTCATTGGCCTTGAGGAACTTAATGAACAAGGTACTTTTACCTGCTCCAAAAGTGCCAAGGATAACGGTCA…
NODE_20335_length_545_cov_1.326271	545	181	13	2.8899	99.448	363	1.61e-112	replicase [Pea streak virus]<>replicase [Pea streak virus]	Carlavirus	GGCCACCTCTACATCTTCAGTTTGCCCCAGGAATAACTCACCCTTCAACCAAGGATCACCACCCAACTTTTCTTCAACCAACCCTTGATCCTTGCCAATCTTGCCGATAAAGGTCTGCTTGAATTTTGGATTTCCAGGAAGTATTTCCTTTAGCTTGTCTGTGCTACTAGATCCTTTCAGGAAGTCCGCTAGAACGGAATTTGATTTTCGCAAAACCAAATTCTCTAGGGTATCTCCCGTCAAGTTCAAAATAGCAAGATTTTGTCTGAATCTTGATAGGGCAGTAACCCATCTTTTTTCATTGACTTTGAGGGAATCAGCACTCAGAATGATTAGGCCCCTGTCAAATGTCAGCCCCGTGGATTCCCCAAAGGTTAGGACCTTGCAATCCTGCCCATA…
NODE_23780_length_471_cov_1.251256	471	156	8	2.4629	100	327	3.49e-100	replicase [Pea streak virus]<>replicase [Pea streak virus]	Carlavirus	CGTGGATACACAATTCCTAGATGTAATAGAGGTGCCCGGTGATGGGAATTGTTTTTGGCACTCCTTAGGCTACTACTTTGGCTTGGAGGGTAAAGCTCTAAAGGAAATAAGTGCAGCACGTCTGGAGGAAGTGGACTGGAATCTCGAGCCATTAAAGACGCAAATGAGTGGTTATGCATATTGTGAGTTTGAAAGTATTGTGGCTGCTGCTAGGTTGCATAGTGTGCAGATTGAAATTATTGATCTGAATAGCTCCATAGTGTGGGTCTTCACGCCAAAGACTGACTTGAGGCAGTGTGCACGTATGCAGCTGATCGGGGAACATTATAGTCCAGTCATCCCTAAGGAGGTTTGTGTGCTCAGGGCAATAGCTGAATCTCTAGGGAAGACTTTGCAAGA…
NODE_39937_length_299_cov_0.871681	299	99	3	1.3913	98.99	202	2.28e-57	RNA-dependent RNA polymerase [Pea streak virus]	Carlavirus	CAGGAGTATGGCAGTGAATCTCTTACAAATAGATTAGATAGTTTTATTTATAGAACTGGTGGAATAGCTGCTGTTGTGAATGGTCTGATTGAGCTTTTTGGGCCAATCAACAAATCTGACCGGAAGAGTAGTCCTTATTCTGATTTCTATTGTGCTGAATTGTTCGTTGTAAATAGTGGAACCTTACGTAGGAGTATTATAGATATGTTAAAGCGCAGCTACTCTTATAATGCACTCATGGAGTTGAATCCCTACAGTTTTTATACCCTGTTAGTGGAAAGGGCTGAGGGCAATTTGGT
NODE_56018_length_236_cov_2.269939	236	78	5	3.1144	97.436	164	1.53e-44	replicase [Pea streak virus]<>replicase [Pea streak virus]	Carlavirus	TGGAGTGTGATTATTTCCACACTCTGTTCGCTCTCAGATTGATCGCACAAAGACTCAACCTCGCATTCACGCTCCAGGTACTCCCTGCACTGCTTCAACTGCCTAAATGTGTAACTGATTCTTCCATGGGTACAGTTGCTCACAGCGTGCTTATGACCGTTCTGGCATCCCTCAGGCATGATCAAATAAGTGTCTGCCTCAAAGTTGAATGTGAAACCCCCGCGGCTGCACCTGAC
NODE_7674_length_1177_cov_1.923007	1177	356	43	5.0688	78.09	595	0	viroplasmin [Caulimovirus sp.]	Caulimovirus	GAAAAAGTTGAACAAGAAGATGAAGAGTCAAAAAATGGATTAGACCAACCAAGCGATGCTGTCGATCTACAACCAGAAAAGAATGTGTATGTCATTTTTGATGGTCCAATGAAAGGCATCTACAATAATTGGGCAATTGCAAGCCTCCACATCAATGGCAAAAATGTCAGACACAAAGCTTATCCAACAATGGAAGAAGCAAAAACTGCTTTCAACGCAGCATACAAAGAAATTGCCACTTCTGTTAACATGGGACAACCATCAACAATGGAAGTTAAAAAGAAAGTCTCAGTAGATTCAATAATCAATCTCCAGAGGATGACAAAAAGAGAAATCAAATTTGATGACTTCTTAGCCAAATGGAGATGGTTAGCAGATTATAAAGAAGAATTCTCTTTG…
NODE_19344_length_572_cov_1.701403	572	180	37	8.1399	92.778	354	3.77e-118	viroplasmin [Caulimovirus sp.]	Caulimovirus	GTGATACAGCAAAAAGATTTAATGATTTCCTTGCTAAAGGAAGAGAAATTTATCTCCAGTTTGAACAAACCTATCCATGGTTTTTTGAAGAAAATAATTTCATGGCTGTAAAACCAAGAACAGTCATCAAAATAGGAATTTCAAATAAAACTTATCTACCTCCAAATTCAGAAAGTATTGGATGGACAGTAGATTCGTTCATTTATCAAATGAAACGTTTTTATGATAACCTTATTAGATATGGTTCTACCATTATTAATTATAAGGTCCTCTACACTACAGAAACCTGTCTCATGGTCTGTGATTCAAAAAAGAAGGTTTCAGAGGAACACCTCAAGCAAACACTTCATTATGAAGAACTATTCTCAAAATTTGAGAATGCTCTTTGCCAAATTCCAG…
NODE_29304_length_389_cov_0.825949	389	129	4	1.5527	85.271	205	2.09e-61	zinc finger protein [Caulimovirus sp.]	Caulimovirus	CAGAACGATCTATTTTCCTAAAAACTTTTTTCTTTTTCTTTCTTCTAGGTTTACTACAACCGTAGTTTCCTTCTTTGTCTCGAATTTTATCGCAGCAAACATTTATTTTTGCTTCTCTTTTAGCAGTTTTTTCCATGCATTTTTTGGATATCCATCTCCTTAATGCGGTTATTCTTGTTCCTAGAGTATCATCTAATCCTACGATCCTTTCTAGGTGTTCTTGGATTACCTTATCCATTTTTGCTCCTACCGTACATGGTAGTTTATTATAAAATAGACCTAAAAGATTGTAATGTAATCTTTTCAGTGGTGATACTCCATAGTAGTATTTTCTGAATTCACATATAAATGGTTCGATTTGACACATATCACAGATTCTTAAGTTAAAG
NODE_59213_length_229_cov_0.948718	229	75	4	2.2838	97.333	154	4.51e-41	MAG: hypothetical protein [Caulimovirus MSa3]	Caulimovirus	CAGGGCTTAGGTTTGGACTTTAGCCTATTGTACAAAATGGCTGTATCTTTAGACAAATACTCATAGTAGTCAGACACATAATTAAGGCTACCTAAAAATCTTTGTAATTGAGTTTTATCTAAAATAACATCTGGAAATTTAGAAGCAAATTCAATACTTCTATCAATAGGAATAATAGTTCCTTTATCAATTGTATGACCCAGAAATCTAATTCTAGTTTGGAATAATT
NODE_31103_length_368_cov_2.477966	368	121	37	12.7256	55.372	136	7.95e-35	viroplasmin [Caulimovirus sp.]	Caulimovirus	TTGTTTTAATCATTCCACAATCATAGAATGACCTTACCAATTCCTTGCCTATGCCTGGAACTGTTACAGATTTGACTTCTATCCCATTGTTGCTAGGATAAAAACATTCTGCTTTTAATTCTTCTGAATAGTTGGTTAACCATCTCCAGTTTTTGTAGTAGTCTCCAATGGTGACTTCTTTGACGAACTGTCTTTCTCCATAGATAATTCTATCCACATATATCTTCTTTTTAGTCTCCATTTTTGATGGTTGGACTATGTTATTGGCTGTTGCAACTTCTTTGTAAACAACGTTGTAGGCTGCTTTTGCTTTCTCAAGAGTTTCATAACCCTTGTATCTGACATTTTTGCCTTGGGTATGAAGTTTT
NODE_33193_length_349_cov_1.434783	349	115	71	25.2894	48.696	124	1.75e-30	viroplasmin [Caulimovirus sp.]	Caulimovirus	ATGTCCTTTGCGCACCACTTGCATTGGTGTCCTTTGTATTTTTTAAAGTGTCGGCAACACTCTTGTTGGATTGGGTCGGGTAAATGGCCCAAGTCTGCTTCAAGCCCACTAAAATTTTCTTCAAACTTTAGGATTTGCTGAAGATGTTCTTCTCTTGCTTGTTTTCTTGAATCACTATAGACTAGAAAACTTTCCTTTGCAGTAATTACCCTGAAGTTTGGTAATTTTACTCCAAATCTGATGAGAGTATCATAGAATTTTTCCATTTGATGCAGAAAACATTCTGGTCTTGGATCCACATCTCTTCCATCGTTTGTTGGATATGAATGATTTGAAATACCAATCTTGA
NODE_35938_length_326_cov_1.320158	326	63	7	2.9141	87.302	118	7.71e-28	polyprotein [Caulimovirus sp.]	Caulimovirus	CCTTGGTCTTATCATAAGAGAAGGAGGAAAACTCGATTTGTCACCGCATGTTCAAATTTTTTTTTTCCTTTTTCCTGATCACTTAGTGGATAGAAAACAGATCCAAAGATTTTTGGGATGTTTAAATTACATTGCTAATGAAGGATTCCTTCAAGATTTAGCAAATGATAGAAAATTTTTACAGCCTCAGTATCTTTTTGTGTCCATGACCATGGTACTTTTTCAGATATCTTGTTTCAAAAGTATTGACTTTTTTCTCCTTCTCTTATGATAAGACCAAGGAATTCGATTTCTTGTTTCAAAAGTATTGATTTTTTTCTAGATAG
NODE_40766_length_294_cov_0.990950	294	97	4	1.7381	100	198	3.65e-56	polyprotein [Snake River alfalfa virus]	Flaviviridae	CTTATTTTCAGTAGCTTGTCCGTAACTAAAAATGCCTCAGCCACAGCCATCTTTACGTCTATCTCGTTGGCCTGTATAGTCCTCGTCACCACACATTCGTCCCCCGTAATATTGCACAACTTCTTCTTCTCTACTCTCCTTTTTGCGAAGACATTTATCACGTGCGTCTCTCCGCTGTCTGAACCATCCACAATCATTTCCTTCGTTATCTCGCACCTATCTCCGAAGATTGCCAAATATCCAGCTGAAAGGGCCTGTCCTGATCTTCTTCTTGTTATTATTCCTGTCGTTGCT
NODE_24567_length_458_cov_0.612987	458	146	7	2.1266	95.89	289	1.24e-93	MAG: putative nucleocapsid protein [Alfalfa nucleorhabdovirus 1]	Rhabdoviridae	TTTTATCATGGTTAACCCGAAATCATCAAAAATATTCAGTAAGTTTGCTCCGGATTCGGCGTGGATATTGAGTCTGCGAAGTGCATTCGATGCTTTCGTTAGAGTCAAAAACACTCTGGTCTTGCATGTTGCCTCGGCTGAGACAAGATGGAAGCAGGGGGATCCCAGCGCATTCAATCTGCTGAGATTTCTGTATTTCCAAAACCTAGAATTTATGGGGATGCATGCTTATGCTAGTATTGTTAGTATAATCAACAAAGTCTCCTTGCGTCCTGCCCTCATCTTGACATGGTTACGTATGAGTGGAGCTGAGCTTGCAATAGATGAGGCTTATCTGATCATGTCCACTCTCGACAATGGGTTGATACCTAGTGGCGTGTCAAAAGAGAGGCTGTGGAA…
NODE_37288_length_316_cov_2.041152	316	104	11	4.538	100	214	2.14e-65	MAG: putative nucleocapsid protein [Alfalfa nucleorhabdovirus 1]	Rhabdoviridae	GATACTTCAATAGGCTGCGAACTTCATATGCTGCGGAGTTAATGGCCACATTGGCATACATAGAGATTAAACTAGGTATCAGCAGCGAAGCAGGGTATGATTCTCCCCTCAACATTTTCGCAATAGCCAACAACAATCACATAAAAGAGATAGGTAGAGCCAAAGCAGAAGCTTTCATACAGTGCAAGAACAAGATGATCTCCTTATCCAAGGATGCCTCTATAGTGGATAAGATCTATTATGCTGAGAAAATGGGGATGACGGAAACATCGAAGGGTCTCCCTACAGCAAGCAACACCATGTCAGGAAAGCGCAG
NODE_46852_length_265_cov_1.328125	265	89	6	2.8868	96.629	180	3.32e-52	MAG: putative nucleocapsid protein [Alfalfa nucleorhabdovirus 1]	Rhabdoviridae	GATATGCTTACTTTTGTAGGTGTAGCCCTGAACCTGCGGCACCCAATAACAGGTCAAGAAATCTTCCACGAGCCATGGACCCCCGATATCATGTGCTCTGATTTTGCAGCAGCGGTGCCCTCCGAGACAAGCAAGGTGTCTATGACTCAAAGTGGGTCTCCGGCTGTCGTCACAACAATAGTCCCATCAACAAACGACACTGCGGAGGAATCAATGAAAGATCAGGCAAACGCTATTTGTTTCCTTTTATCATGGTTAACCCGGC
NODE_24975_length_451_cov_1.444444	451	150	7	2.3437	100	322	1.85e-98	polyprotein [Pepper-associated picorna-like virus]		GGGGTAAAGGCTAGAATGAGTACGTGCAACCAGATCATCACCGTAAGTCACAATTCGCACTAGCTTCCTAAAATAATAAAAGGGGTTTCCTTTACTTATTTTAGCAAGTCTCTCATCTGTCTCCGCTAAATACAACCAGGCACACCTGATGTATAAATTGTTGACAAAAGTATTAAACTCAGCAGTAAACGGGTTACCTGAGAAAATACCTTGTTGAGGGCGGAACCAATAGTCTAAGACTATATGGTCACTATTGATCATTAGGGCGAATAATCTTCGCATCATCTTCACATCTTGGGGGGTGACATCACCATACTTCTCATACCATGCTATGATTATATCAATCATCTTACCTGCTACGTGATGGATAATGGTGGGGCCAAAGTTCTTGTAATCAGC…

## Sheet: LN04
Contig Name	SeqLength	ProtHitLength	ReadsMap	Coverage	P ID	Score	E-Value	Description	PlantVirus	Sequence
NODE_88_length_3634_cov_36.416737	3634	1126	2684	91.0253	100	2274	0	replicase [Alfamovirus AMV]<>replicase [Alfamovirus AMV]<>replicase [Alfamovirus AMV]	Alfamovirus	GCATTCCTTAGGGGCATTCATGCAATTTAGCATGAGCATTTATATACATGCATAAGCATGTATATAAGCAATATAGAATCTTTCCTATCAGGAGCGAATAGGGTTCTATACCTCAACCTTAATCCACCCAGTGGAGGTTGGCATTGAATTACCAATGACTAATTCAGAAATTAGTATTATAGCTCCTCGCTAAAATACTATCGTCGGTATTACCGGCATCTCTACAAGCATTGTAGATCACATCATCGCTATCATGGGCGATGGTAAAATATTTAAAAGTCTTCTTGTGTCTCGACAAGGCAACTAATCCATGGCATGGGCCATTTATTGGATCTCTACCAGTAGTAAGACTCGTTGAGGTACGAGTTAAACGACAGAAATAAACATTGTCGAAAGTCT…
NODE_724_length_2588_cov_35.801193	2588	782	1801	88.5704	98.849	1507	0	RNA-dependent RNA polymerase [Alfamovirus AMV]	Alfamovirus	CCTTAGGGGCATTCATGCAGTTTTGCATGAGCATTTATATATGTGCATAAGCACATATATAAGCAATATAGAATTTCTCCTATCAGGAGCGAATAGGATTCTATACCTCAACCTTAACCCACCCAGTGGAGGTTGGCAATTTGACTTATGTCAAGAAAACATCAAGCTCGGCGTGCCCTTGACCTGGCATCCGAATGGGATTTTTTCACTCTACGAGGCTTAATTTTTACATTAGACTCGTGCTTCTCATTAAAGAGGCATTCCTTACACAAGGTCTTACTAGCGAAGATCTTACCTAGGGATTCTAATGAAGCTTCCAGGTATAAACTCGGTCTTCTAAGATACCTGTGTGCTGTCATCGCGGCAACGCATCGGATGACATGGTGGTCGTTAAAAACA…
NODE_2562_length_1855_cov_377.372054	1855	300	13001	888.004	100	583	0	movement protein [Alfamovirus AMV]<>movement protein [Alfamovirus AMV]<>movement protein [Alfamovirus AMV]<>movement protein [Alfamovirus AMV]<>movement protein [Alfamovirus AMV]	Alfamovirus	ACGGCATCCCTTAGGGGCATTCATGCAGTTTTGCATGAGCATTTATATATGTGCGTTAGCACATATATAAGCAATATGAAGTCGATCCTATCAGGAGCGAATAGGACTTCATACCTTGACCTTAATCCACCCAGTGGAGGTCAGCATTAAATGACTTTAGCATCCCAAATTAATGGGGTACATCAATGACGATCAAGATCGTCAGCTTCGTCGAGCAGCCCCACAGTAATCAAACTGCGGAGGGGCCCTGCTCGCGGGAACGCCTTTCTCTCGACCCAAACTTCGTTGAATCGGTATGAGGGATTTTTAGATCCCTCAGGCTGCGCGTCGAAGTCCAGACAGAGGGCTACGGCATAGGAATGCTTGAAATTTTGGTTTTGCATTCCCGCATGGGTAGGA…
NODE_32398_length_346_cov_1.421245	346	86	12	4.2746	100	176	7.67e-52	coat protein [Pea streak virus]<>coat protein [Pea streak virus]<>coat protein [Pea streak virus]<>coat protein [Pea streak virus]<>coat protein [Pea streak virus]<>coat protein [Pea streak virus]	Carlavirus	GCCAGATTTTCAGCAGTTGCCACTTGATTGGCTTCAGGGTTCCAACCCAGCTTTTGAAGATCATCGAGCGTGGGTCGAGTAAAGATGTTTGAACCATCAAGCTTCATCTTGTCAGACACCTTCAGCCTTTTTCTGTCCGCCTCCCAACCTCCATTAACTATGGATGACCCTGCAATACTTTTTGCAGTTAGGTCCTGCAGGGCCTGAAAACGCTCCAATAGAGATTTCTGCAACCCCTCAGCATCCCGAATAAACTCTTTCTCGCTCCCCAGCTTCGAACTTTGCTGCTCAAGCTGTTGCTTCAACCTAGCCTCAACACGAGCCTTCTCTTCAGCGGCTTTCTGTT
NODE_43716_length_272_cov_1.331658	272	86	7	2.7904	100	144	1.07e-39	coat protein [Pea streak virus]<>coat protein [Pea streak virus]<>coat protein [Pea streak virus]<>coat protein [Pea streak virus]<>coat protein [Pea streak virus]<>coat protein [Pea streak virus]	Carlavirus	GGCGGAGAAGGGTTTCAACAATGATGTCAAATTTGCTGCATTCGATTTCTTTGACTTCGTGGAGTGTCCTGCTTCTATTCAGCCCGCGGACGGTCTGATCAGACGACCTACATCAGATGAGTACATTGCCTTCAACACTCATAAGAAGAATGCTCTGGCGAGAGCTGACAGAAATAGCCGATACGCGAGTAATGATGCGTCTGTTACCGGTGGTATGTTCGGTTGTGGAGCCAAGGAAAATTGGCGTAATAATGCGTGCTAAGTGTGTGCGG
NODE_50281_length_248_cov_1.160000	248	82	4	2.0202	96.341	140	1.01e-38	coat protein [Pea streak virus]	Carlavirus	CGCGGGCTGAATAGAAGCAGGACACTCCACGAAATCAAAGAAGTCGAATGCAGCAAATTTGACATCATTGTTGAAACCTTTCTCCGCCCAATTAGTTGGGGGCATATTATTTACATGCATGTAGTTCCAAATGATAGGAGCAAAACTCCTGCAAACTTGCCTCAGAGTACACTGTTCCCTTATGACACCAAAGATTGCATCTCTAGTGATGGAACCTTCAGGGTAATTGATAGAACCTTGGGGATTAG
NODE_3639_length_1649_cov_13.906091	1649	465	439	34.3323	93.333	813	0	viroplasmin [Caulimovirus sp.]	Caulimovirus	CAGATACTTTGACAAGAGAATGGAGCAAGCTCTAAAAGTTCTCTGCAATAGCTTGAAGCAAAAAGATGAACAGATTGAAATTCATAGCCAAAAGCTAAAACAACTCTCTTCAGAGAGGGGGGAGATGATTAAAATGATCGAAAGCCTAACCAAGATCATAAATGTTGAAACTCCAACAACAACAGAAGAACCAACAAAAACTTTGAATGAACAACAAAGTTTTTCATCAACATCTTCAGCAGGTTCTATGCCAGAGGAAAATACAAAAAAGTCATGGGCTGACAAAGTTGAACAAGAAGATGAAGAGTCAAAAAATGGTTCAGACCAACCAAGCGATGCTGTCGATCTACAACCAGAAAAGAATGTGTATGTCATCTTTGATGGTCCAATGAAAGGCAT…
NODE_10204_length_946_cov_1.954181	946	149	26	4.0212	69.128	218	4.58e-103	viroplasmin [Caulimovirus sp.]	Caulimovirus	GGATTCTGTATAGGCCATTCTCAAATCCTGAGAATAATTCTTCAAAGTGAAGAGTTTGCTTGCGATGTTCCTCTGTCACTTGTTTCTTGGAATCATAGATCATTGAACAATGTTATGATGAATATAACACCTTGTATTAACTATGGATGATCCATATTTAACAAGATTATCATAAAATTACTTTGCTTGAGAAATAAATGAATGGACTGACCAGTCATAACTTTCCAAACTGGCTGGTAAATAGGTCTTGTTTGAAATACCTATTTTAATAACACTTCTTGGCCTGGCTACCATCATGTTATTTGTTGTATCAAACCATGGATAAGTCCGACCAATTTGGAGAAATATTTCTTTTCCTTTTGCGTATAGGTCGTTAAACCTTTTTGTGATATCTCCAAT…
NODE_25385_length_426_cov_1.402266	426	141	9	2.6784	68.085	209	4.08e-62	viroplasmin [Caulimovirus sp.]	Caulimovirus	CTTTTGCAAATAAGTCATTGAACCTTTTTGCAACATCACAAATTTCTCTTGGAAGATTGCTGAGTTCTTGAAACCTTTGTCCTTCCTTTTCTTCTAGGTAGACGGTTCTCAAAAGTCCCATATCATAGAAGTCTTTAAGGAGTTCTTTTGATATTCCTGGAACTGTGTTTGCTTTAACACTGAGTTTGGTGTTTACTGGATAGAAGCATTCCAAAGAGAATTCTTCTTTATAATCTGCTAACCATCTCCATTTGGCTAAGAAGTCATCAAATTTGATTTCTCTTTTTGTCATCCTCTGGAGATTGATTATTGAATCTACTGAGACTTTCTTTTTAACTTCCATTGTTGATGGTTGTCCCATGTTAACAGAAGTGGCAATTTCTTTGTATGCTGCGTTGA…
NODE_36641_length_312_cov_1.012552	312	98	5	2.1635	93.878	192	3.45e-56	viroplasmin [Caulimovirus sp.]	Caulimovirus	AATGCAACAAGTGTTGGATTTGGTTCTAGATAGGTTTTGTTTGAAATGCCTATCTTTATAGCTGTTCTTGGTCTTACAGCCATCTGATTATTTTCTTCTTCGAACCATGGATATGTTTGTTCGAATTGGAGAAATATTTCTCTTCCTTTGGCAAGGAAGTCATTAAATCTTTTTGCTGTATCACCGATCTCTTTTGGAAGATCAGCAAGTTCTTGAAATCTATAACCTTCTTTTTCCTCAAGATATACAGTCTTGAGCATTCCATAGTCATAGAATTCTTTAAGTAATTCCTTGGATATTCCTGGAACTGTA
NODE_14530_length_712_cov_6.478873	712	93	97	17.7036	93.548	176	1.12e-46	polyprotein [Caulimovirus sp.]	Caulimovirus	CTGTAAAATTTTTCTATCATTTGCTAAATCTTGAAGGAATCCTTCATTAGCAATGTAATTTAAACATCCCAAAAATCTTTGGATCTGTTTTCTATCCACTAATTGATCAGGAAAAAGTAAAATTTTTTCTTGAACATGCGGTGACAAATCGAGTTTTCCTCCTTCTCTTATGATAAGACCAAGGAATTCGATTTCTTGTTTCAAAAGTATTGACTTTTTTCTAGATAGAACAATTCCTCTATCCTTTATTCTATTTAAAACAGTCATAACAACCTTAATCAATGAAGTAAGTACCTTTAGTTTGTAAAAAACATTGTGGGAAAGGACTTCGCAGGATTTGAGGTTGTCATAACCAAATCAAAAGATTTTAAATTTCCAAATATCAATAATCGAAAGATT…
NODE_36025_length_316_cov_2.530864	316	87	14	5.5474	68.966	120	1.95e-30	movement protein [Caulimovirus sp.]	Caulimovirus	CAGGAAACCATCCTTTCACTATATGTTATAGGATGAATTATGCATTAAGTAACTCTCATCATAGTATAGAGTTTAGTGGAAAAGAAAAGATACAGATAGATGAACTATTTGCATCATTCTTAAAATTAGAATCACCAATTCTAAAACCATTAGAAAAATCAAAGTCAATTATGTCCATTGACAGAACTCCTTTATTGCGGAGTAATAGTCTAAAGCCAAGACAAAATTCCGTGACAAAGTTTTTGGCCCCCAGATCTTCATTTGGGAATGAAGAGAAAGAAGAGCTTAAAAAAGCTATTTTAGAATTAAAATCAGA
NODE_34608_length_327_cov_1.692913	327	97	9	3.5321	55.67	113	2.13e-26	viroplasmin [Caulimovirus sp.]	Caulimovirus	AAAAGCTGTAACAGTCCCAGGAGTAAGTAAAGAATTAGTCAGGTCATTCTATGATTGTGGAATGATTAAAACAATGTATCTTCAAGAAGATGCAGGAAGAAAAATCTATGAATTAGAACTTCTTCCAAAAGATATAGGCGAAATCGCTTATAAATTCAATAATAGCTTCGCAAAAGGTAAAGAGTTCTTTTTATCTTTTACTTCAACTTATCCATGGTTTGAAGACGATGAAGTTATTAAAGCCAGACACTTAATCAAGATTGGCATTTCAAATCATTCATATCCAACAAATGATGGAAGAGATGTGGATCCAAGACCAGAATGTTT
NODE_26030_length_417_cov_1.316860	417	138	7	2.3933	100	289	3.88e-87	polyprotein [Pepper-associated picorna-like virus]	Picornavirus	GCATCCTTCGCGATCACAACAGATTTCTGTTCAATCTCTCCTTTACCTCGAACATAACAGATCATATCTCTGATAGTTCCCATGTCCAATGCTGCAAGCAAACAGTCATACCTTTTAGGGTGTAATTTGAAAGTCCTCTTGAGAAATGAAACATCTTCAAATGCATCGGTTTCAACCATAGTAGGTCTCTTCAATGCATCAGTAAATTCCAAACCAATTAAATCCATAAATGATTTGATAGTTACGTTGTTGAAAATGGGGTAAAGGCTAGAATGAGTACGTGCAACCAGATCATCACCGTAAGTCACAATTCGCACTAGCTTCCTAAAATAATAAAAGGGGTTTCCTTTACTTATTTTAGCAAGTCTCTCATCTGTCTCCGCTAAATACAACCAGGCA…
NODE_54289_length_237_cov_0.865854	237	78	2	1.2152	100	176	1.39e-48	polyprotein [Pepper-associated picorna-like virus]	Picornavirus	GAGAAGTAGAAGAGGAAGTACCCTTCAATAAAGCAAGATATATTACAGCTGATTACAAGAACTTTGGCCCCACCATTATCCATCACGTAGCAGGTAAGATGATTGATATAATCATAGCATGGTATGAGAAGTATGGTGATGTCACCCCCCAAGATGTGAAGATGATGCGAAGATTATTCGCCCTAATGATCAATAGTGACCATATAGTCTTAGACTATTGGTTCCGCCCTCAACAAG
NODE_30208_length_367_cov_1.734694	367	63	18	5.4687	96.825	127	1.02e-32	MAG: putative nucleocapsid protein [Alfalfa nucleorhabdovirus 1]	Rhabdoviridae	ATGGCGGGGGCTTTGGCATGTTGAGCACTGGAGGGGGTTTCTTCTTCCTGCTTTCTTCTTTCTCTGGCGGTTCTTCCGCTCTGCGCTTTCCTGACATGGTGTTGCTTGCTGTAGGGAGACCCTTGGATAAGGAGATGGTCTTGTTCTTGCACTCAGCTATGAAAGCTTCTGCTTTGGCTCTACTCTACCTATCTCTTTTATGTGATTGTTGTTGGCTATTGCGAAAATGTTGAGGGGAGAATCATACCCTGCTTCGCTGCTGATACCTAGTTTAATCTCTATGTATGCCAATGTGGCCATTAACTCCGCAGCATATGAAGTTCGCAGCCTATTGAAGTATCTTGCATCTAACAACCTAGCATATTTC
NODE_50902_length_246_cov_1.508671	246	39	5	2.8699	97.436	76.3	6.79e-26	MAG: putative nucleocapsid protein [Alfalfa nucleorhabdovirus 1]	Rhabdoviridae	TCTTAAAGCAGTCCATCCCCAATATACAGGCCTCCAAGAAGGAGTTCGTCCAGAAATATCATCAGGTCAATGTATTCATAGAGAATACAAATTTGAAGAAGCTGCTAAGTTCCCAATTTATAAGATCAGTGCAAAAAAAGGATGAAGAAATAGTCCAGTTTTTCAATAAGTTCATTGTTGCTAAGACCAAAGATGTTACTGAGAAGGATATGCTTTCTTTTGTAGGTATAGCCCTGAACCTGCGGC

## Sheet: LN05
Contig Name	SeqLength	ProtHitLength	ReadsMap	Coverage	P ID	Score	E-Value	Description	PlantVirus	Sequence
NODE_166_length_3402_cov_14.411835	3402	1080	863	33.9053	99.907	2182	0	replicase P1 [Alfamovirus AMV]<>replicase P1 [Alfamovirus AMV]	Alfamovirus	CCTTAGGGGCATTCATGCAATTTAGCATGAGCATTTATATACGTGCATAAGCACGTATATAAGCAATATAGAATTCTTTCCTATCAGGAGCGAATAGGATTCTATACCTCAACCTTAATCCACCCAGTGGAGGTTGGCATTGAATTACCAATGACTAATTCAGAAATTAGTATTATAGCTCCTCGCTAAAATACTATCGTCGGTATTACCGGCATCTCTACAAGCATTGTAGATCACATCATCGCTATCATGGGCGATGGTAAAATATTTAAAAGTCTTCTTGTGTCTCGACAAGGCAACTAATCCATGGCATGGGCCATTTATTGGATCTCTACCAGTAGTAAGACTCGTTGAGGTACGAGTTAAACGACAGAAATAAACATTGTCGAAAGTCTTACC…
NODE_948_length_2494_cov_4.819496	2494	782	209	11.3051	100	1555	0	RNA-dependent RNA polymerase [Alfamovirus AMV]<>RNA-dependent RNA polymerase [Alfamovirus AMV]<>RNA-dependent RNA polymerase [Alfamovirus AMV]<>RNA-dependent RNA polymerase [Alfamovirus AMV]<>RNA-dependent RNA polymerase [Alfamovirus AMV]	Alfamovirus	CTCCTATCAGGAGCGAATAGGATTCTATACCTCAACCTTAATCCACCCAGTGGAGGTTGGCAATTTGACTTATGTCAAGAAAACATCAAGCTCGGCGTGCCCTTGACCTGGCATCCGAGTGGGATTTTTTCACTCTACGAGGCTTAATTTTCACATTAGACTCGTGCTTCTCATTAAAGAGGCATTCCTTACACAAGGTCTTACTAGCGAAGATCTTACCTAGGGATTCTAAAGCAGCTTCTAGGTATAAACTCGGTCTTCTGAGATACCTGTGTGCTGTCATCGCGGCAACGCATCGGATAACATGGTGATCATCAAAAACACCAATCGTGTCAATCCAGGATTGATACCATTCATCGAATATATCGGCATTGACTTTCTTCGAACCCAAGCGTATGA…
NODE_2019_length_2032_cov_148.158754	2032	300	5107	337.075	99.333	575	0	movement protein [Alfamovirus AMV]	Alfamovirus	CTGCATCCCTTAGGGGCATTCATGCAGTTTTGCATGAGCATTTATATATGTGCACCAGCACATATATAAGCAATATGAAGTTGTTCCTATCAGGAGCGAATAGGACTTCATACCTTGACCTTAATCCACCCAGTGGAGGTCAGCATTAAATGACTTTAGCATCCCAAATTAATGGGGTACATCAATGACGATCAAAGATCGTCAGCTTCGTCGAGCAGCCCCACAGTAATCAAACTGCGGAGGGGCCCTGCTCGCGGGAACGCCTTTCTCTCGACCCAAACTTCGTTGAATCGGTATGAGGGATTTTTAGATCCCTCAGGCTGCGCATCGAAGTCCAAACAAAGGGCTACGGCATAGGAATGCTTGAAATTTTGATTTTGCATTCCCGCATGGGTAGGA…
NODE_38641_length_296_cov_11.883408	296	70	46	20.9189	100	143	9.25e-37	MAG: P1 protein [Alfamovirus AMV]	Alfamovirus	AAAAGGATATCTTCAAGACTTCACCTTTGTCTGAAGGGAGAGCATCCTGGGCATAGGCACGACCCGCTTCGGAAAAAACTTTTCCGATTGCAGTTGTGTCGTCTGCAGCTTGCTTTTCGACTACACGTCGAAGCATCTCCTGAATGGAGGCATGAGATAAAGGTTCTCGCATACTAAGGCTGGCATCGGTGGATTGGGCGTCAGCATTCATAGTGAAATCTTCACAGTATTGAATGAACGTAATGCTGTGGAAAATGCAAGGAAAATAAATGGATTAACTATCTTGCACAATCGTG
NODE_41188_length_281_cov_6.187500	281	70	23	10.2883	100	141	2.93e-36	P1 protein [Alfamovirus AMV]	Alfamovirus	AAAAGGATATCTTCAAGACTTCACCTTTGTCTGAAGGGAGAGCATCCTGGGCATAGGCACGACCCGCTTCGGAGAAAACCTTTCCGATCGCAGTTGTGTCGTCTGCAGCTTGTTTTTCGACTACACGTCGAAGCATCTCCTGAATGGAGGCATGAGATAAAGGTTCTCGCATACTAAGGCTGGAATCGGTGGATTGGGCGTCAGCATTCATAGTGAATTCTTCACAGTATTGAATGAACGTAATGCTGTGGAAAGCGCAAGGAAAAATAAATGGATTAACT
NODE_828_length_2575_cov_13.683853	2575	262	630	32.5522	100	514	1.74e-173	coat protein [Pea streak virus]<>coat protein [Pea streak virus]<>coat protein [Pea streak virus]<>coat protein [Pea streak virus]<>coat protein [Pea streak virus]<>coat protein [Pea streak virus]	Carlavirus	CCGATCTCTTGATTTTATAGGTTCCAGCTTATACATTATTTAGGTTTTACTAGCAACCGCACACACTTAGCACGCATTATTACGCCAATTTTCCTTGGCTCCACAACCGAACATACCACCAGTAACAGACGCATCATTACTCGCGTATCGGCTATTTCTGTCAGCTCTAGCCAGAGCATTCTTCTTATGAGTGTTGAAGGCGATGTACTCATCTGATGTAGGTCGCCTGATCAGACCGTCCGCGGGCTGAATAGAAGCAGGACACTCCACGAAATCAAAGAAGTCGAATGCAGCAAATTTGACATCATTGTTGAAACCCTTCTCCGCCCAATTAGTTGGGGGCATATTATTTACATGCATATAGTTCCAAATGATAGGGGCAAAACTCCTGCAAACTTG…
NODE_57944_length_226_cov_1.176471	226	75	3	1.7655	100	162	7.19e-44	replicase [Pea streak virus]<>replicase [Pea streak virus]	Carlavirus	CTCACAATATGCATAACCACTCATTTGCGTCTTTAATGGCTCGAGATTCCAGTCCACTTCCTCTAGACGTGCTGCACTTATTTCCTTTAGAGCTTTACCCTCCAAGCCAAAGTAGTAGCCTAAGGAGTGCCAAAAACAATTCCCATCACCGGGCACCTCTATTACATCTAGGAATTGTGTATCCACGTCCTTGCCTTGCTTAATTTCCACATCATGGAGTGTGATT
NODE_40625_length_285_cov_0.693396	285	94	3	1.5894	90.426	115	7.12e-27	RNA-dependent RNA polymerase [Pea streak virus]	Carlavirus	CAGTTTTTATACCCTGTTGGTGGAAAGGGCTGAGGGTAATTTGGTAGCCAGATATGTACTGAGCGGTTTGCAAGCTGAGGATATTGATGCCTACATTATGCGGGCTCTATCGGAGTTGCAGGAAGAAGAAGAAGAGCAAATTCTGGACAGGAAAATGCTCACTTATCTGGATCTGGCCGTGAAGGAAGAAGAGGAACAAACTGAGGAAATTGAGGAGGTGGTAGAGGAGATTAAGACCACCAAACCTTTTGATAGGGAGGTCTCTCACTTGAATTGTGATTGTGG
NODE_47383_length_256_cov_0.792350	256	84	3	1.5899	89.286	161	8.6e-46	reverse transcriptase [Caulimovirus sp.]	Caulimoviridae	GCATCTTTTATGAATGAATTCAGGGTGGCTATTTTTGGAATAGGGAATTTGTCTTCCTTGAGAAAATGGTTAAGAGGCTTGTAATCTATAACCAATCTCTTTTTACCTCTGGTTTTTTCAGCTCTTTTTTCAACATAAAAGGCTTGACAAGCCCACTCAAACTTGGTTAGCTCTATGAGGCCTTGTCGAAGGAGTTGGTTACACTCTTGTCGGGCAAGAGCATAGTTCGAAGGACTCATTCCTAAATGGGTTGCTT
NODE_40802_length_284_cov_0.734597	284	59	3	1.588	79.661	104	1.76e-38	reverse transcriptase [Caulimovirus sp.]	Caulimoviridae	TCTTCCTCCAGAAGCATGGACTTCCCATGCTGCCTTTTTCATGGCTGCTGATGGAAAAATCTTCAGGACAGACTTGATAACAAAGGATAAAATAGGAATCAAGATTTTTCAAGGATGCATAGTTTGGACTAAGGTGATTGGAAGCAGACTCCAAACAAAGACATTGTCATTGGGTTTGATGTTTATTCTGCAGCAAATAGACTTCAAATACTCCCCAGTGGAGTAAAATTCAAAAGAGAATTCAAGCCATACTCCACTACAGTAAAAATGTACTCCGTCTCCAA
NODE_32023_length_347_cov_0.558394	347	114	8	2.4755	56.14	129	2.64e-32	viroplasmin [Caulimovirus sp.]	Caulimoviridae	TCCAGCCATCAAAAATGGAGACTAAGAGAAAAATATCTGTAGATAGAATTATCTATGGAGAAAGCAAATTTGTTAAAGAAGTCACCATTGGAGACTACTACAAAAACTGGAGATGGTTAACCAACTACTCAGAAGAGTTAAAAACAGAATGTTTTTATCCTAGCAACAATGGGATAGAAGTCAAAGCTGTAACAGTCTCAGGCATAAGCAAAGAATTAGTTAGATCATTCTATGATTGCGGAATGATTAAAACAATGTATCTTCAAGAAGATGCAGGAAGAAAGATCTGTGAACTAGAACTTCTTCCAAAAGATATAGGCGACATCGCTTATAAATTCAACAATAAC
NODE_35714_length_316_cov_2.983539	316	89	13	5.7183	68.539	122	4.53e-31	movement protein [Caulimovirus sp.]	Caulimoviridae	TTTTAATTCTAAAATAGCTTTTTTAAGCTCTTCTTTCTCTTCATTCCCAAATGAAGATCTGGGGGCCAAAAACTTTGTCACGGAATTTTGTCTTGGCTTTAGACTATTACTCCGCAATAAAGGAGTTCTGTCAATGGACATAATTGACTTTGATTTTTCTAATGGTTTTAGAATTGGTGATTCTAATTTTAAGAATGATGCAAATAGTTCATCTATCTGTATCTTTTCTTTTCCACTAAACTCTATACTATGATGAGAGTTACTTAATGCATAATTCATCCTATAACATATAGTGAAAGGATGGTTTCCAGATCGG
NODE_16464_length_640_cov_1.077601	640	213	8	1.8891	98.122	362	2.65e-111	polyprotein [Snake River alfalfa virus]	Flaviviridae	CTTAAACAATTTCGCGTCGGGCATAGCCTTGACTACCGAAATGATGAAAGGAGCGGGCGTAGCGCCTCAAGCAGGTGGTGCTGGGGAAGCTGCAATTGCGACTACAGAAATCATAAGTCAAGTGGCGGCTGGGGGCCAAAACGGGCTGGTGACTGCTACCAGATTGGAGTCTGCATCCATGGTCGGAGAGTCGGTCAAAGTGACCATAGGTGGAGAGAGCGTGCTGAGCGCACATGCTTCCTCTACTAAACCCGGATTGGTAGCTTCGGGATCTCCGGCCAATGTCGACATAGGGCTGACTCTGCTGGATGGCCTGATATTCAGAGGCTTGGGGATGCTCGTGTTTGATCCAAAAGCGGTGATTAGGTGTATATCGAGAACTTTAGCGCCGGGCGGAGA…
NODE_23608_length_456_cov_0.968668	456	151	8	2.0723	98.013	312	4.81e-95	polyprotein [Snake River alfalfa virus]	Flaviviridae	TCCGTATCTCTGTTTATTCCATCAATCAATGTCTTCAAGATGATGGCTCTCACCGAACTATCATTATCCTTCACGTTTACTTGCATCAAGTTCTCATATAAGCAAAGCAACGCCGCCTGAGATTCCAGTAAGTTTAATGCTGCTTCCTGACTTCTCCCAGGCATTGCTTCTATCATAGTCTCCATTTTCTTCACCATCTCGTCTATTCGCCATAACACTGAGTCTTCCAGTTCTCCGTAGAACTGATCTTTCTCTATCTTATCAGTCATGCCTAGCATTCTGGCCCTATCCATCATGGCTTTCTCTTCAATCTCACAGTCCGTGTCGGCGTTCACGAAATGCATCAGCCAATGTCCCAACTTTGCAATTCTCACCACCGGTTTTACCTTCATTAAAGCA…
NODE_25214_length_429_cov_1.075843	429	142	6	1.9137	97.887	295	4.34e-89	polyprotein [Snake River alfalfa virus]<>polyprotein [Snake River alfalfa virus]<>polyprotein [Snake River alfalfa virus]	Flaviviridae	GTTTAAATATGTTCTGCGAGTATGCTGAAGACGATTTAAACAGCTTGATAAGGTCTTGGAAGGAGGTGAACCAAAGCAAAGAAGTGTGGAGGATATCTTTAGATCATTCATCTTACGACAGCTCCCAACGCAACTGGTCTATAGAAACGGTGAATATGATGAGAGAAAAAATAATAAGCGGACTATGCGACAGAAAAAATGCGTCAAAGATGAAAAGTTATCTAAAAAGATGCTACAAAAGGTTGAAATTCAGAACGATGCTGACTGCGTTCGGAGACATGTTTGCGGTAACTGGGCAGCAGATGTCTGGTCACGCAACCACATCGTCAGACAACAGCTTGAAAGCTTTCATGTATGCAAGGTGCGCCGGAGAAGAGCTGGCATTAACAGCGGGAATAG…
NODE_27669_length_394_cov_1.398754	394	131	12	3.4594	100	271	4e-81	polyprotein [Snake River alfalfa virus]	Flaviviridae	GCAGAACATATTTAGACCTATGCACACTCCCGTCTTATGTCTGCTTATTTTCAGTAGCTTGTCCGTAACTAAAAATGCCTCAGCCACAGCCATCTTTACGTCTATCTCGTTGGCCTGTATAGTCCTCGTCACCACACACTCGTCCCCCGTAATATTGCACAACTTCTTCTTCTCTACTCTCCTTTTTGCGAAGACATTTATCACGTGTGTCTCTCCGCTGTCTGAACCATCCACAATCATTTCCTTCGTTATTTCGCATCTATCTCCGAATATTGCCAAATATCCAGCTGAAAGGGCCTGTCCTGATCTTCTTCTTGTTATTATTCCTGTCGTCGCTTTCTCGTTTACTACGCTTATTATCGACCACCAGTCCATTGCTCTATCAGCCATCGTA
NODE_42823_length_274_cov_1.223881	274	90	4	2.0329	97.778	183	5.73e-51	polyprotein [Snake River alfalfa virus]	Flaviviridae	CGCTGTGGAAGTGTCCAGACATGTCGATCCATCCTTAGTACTCAGTTTGCACTCATCTGCTGTCTTACCGCCATAAGACACCACTTTTATTTTATCCACATATATCATCAACACCCTTAACGCATTTGTCGTTAGCTCAGCATCTACAGCATCGCTAGGTCTGAACATCACTACCTCGTTGTCGTTCTACACTTCGCACCTCATTTTATGTTTATCCATGACCGCCCAACACAAGATATCTTCCAGTAGGACAATGCATGTGGCCCCGTGCGTG
NODE_35484_length_318_cov_1.587755	318	105	9	3.2768	96.19	178	6.7e-49	polyprotein [Snake River alfalfa virus]	Flaviviridae	GTAGTGCTTCGTCTGCTTGCACGGCTCTACAGGCATCAGCTAGGGCAGAAGTTTGATTCAAGCTTGCGCTGCGATGCTTACCGTCCTCGTCGCTGTTGTTTCTCACCCATGACATCACCCATTTCAATAGGCTTGCTTTCTCAGTTTTTCCGATTTCTCCTACTTTGTTTTTTCCTTTTGCATCTTTCCTTCCTTCTTGTGAACAGTTGCCATCTGTCTCGTCAGGTTCTTCCTCCTCAGTCTCCTCTCTCGATGTGTTGCACTGTTCGCACTTCGAAACGGATAGGTCGCGCCCAGACACCACCGGTGTAGGCTCAT
NODE_52652_length_240_cov_0.934132	240	80	2	1.2583	97.5	164	2.41e-44	polyprotein [Snake River alfalfa virus]	Flaviviridae	TGGAAAGTATCTAAAACAGATTTCTCGGAGATATCCACCCCTATTTCAAGCACTGGCGCTCTTAGGGGTAAGCTGAGCGTCTTGACTGAGCAGGGAGAAGGTAGCCAAATAATGGTGACTGCTGCTCATGCTTGGAGATACGGCATCGACAGTTTCACAGGAAATCTGAGAGATTACCCAACGGTTATATCTGCAGCATCAAATCGATCTAGCTTGTTCAGAGAAGATATAGTATCCAAG
NODE_40330_length_286_cov_3.323944	286	95	10	5.0734	97.895	161	2.63e-43	polyprotein [Snake River alfalfa virus]	Flaviviridae	GTCATGAATGAAGCTGAAGAAGAGATCTCATATATAAATTCCGGTGTGAATATAGTGTACGTCCGAGGATTTGGAGTTGCGGAGGATGTGAGCGTAGCAGTAGTCGAGAGTGAAAATGACGGGTGTAAATTGTCTGGAAGAAAAATAGACACTTTAACGAGCGATGGCGTGATAGTAAAAGCGTTAACAGCGATGCAGTGCGAACTAGCATCAGGTGAGAAGGTATGGTTAGTGGACGAGGTGGAGAAAGCATTATTGCTGGAACCGAGCAGCTGGCATATCAGGC
NODE_52576_length_240_cov_1.335329	240	79	4	2.1917	93.671	147	1.43e-38	polyprotein [Snake River alfalfa virus]	Flaviviridae	GCGAAATTGTTTAAGCTGTCCGAATTATCTGCTTTCAGTACGTCAATGTACTCAGCCTTCGGTTTAACGCCCCGCTCAGATACTGCACGCTCGGCTAATCCCAGTCCTCTTTTCTCTTTACTGCTCGTTTCAGCTCGGTTTTCCTTCTCAATTACGTAGTGAACCACTCTCGCAGCGACCGTCAATCCATCTAAGTCATCTTTACTCACTTCCGCATACCTGCCTACAGCCAGCACTTCA
NODE_30388_length_362_cov_3.539792	362	88	18	6.5663	87.5	87.4	1.04e-16	polyprotein [Snake River alfalfa virus]	Flaviviridae	ATCCAATGTTAAGCTGCCTGCCAATTTATCAGGAGCCTCAACTGTTTTCTTTACCTCCTTTCCTTTGACTTCCTCTATCTCAACAGTTTGGACGGCTCTATAACAATCATCATCGATCGCCGGGGAAATGTAGTTCTTCAACGCATATTCGCCTAATCGCAACACGCCATCCACCAGTCTTAGGGCTAACCCCCTTCTACCTCTTGCCATCATCTCCTCTGCACCTGTTGTCAACCTCTTCATCGCTTCCGATTGTGTAGCCATCTTTCCCGTCTTTTCGCTGTGATTTTCGCTGTTTTTCCTGAGTCTCCTTCACCCTTTTAGCTGCCAGCAGTTTATCACGTCGTTTTCGTTAAAGTCTT
NODE_3242_length_1742_cov_16.231875	1742	491	472	36.0993	100	956	0	coat protein [Medicago sativa alphapartitivirus 1]<>coat protein [Medicago sativa alphapartitivirus 2]<>coat protein [Medicago sativa alphapartitivirus 1]<>coat protein [Medicago sativa alphapartitivirus 1]<>coat protein [Medicago sativa alphapartitivirus 1]		CTTCCGAATTGAATTGCATTCTATCTCGGTCTTATAAACTTAAAGAATTTTAGTCACAGCAGATTTTATTTTCTACTCCCCTCCCCCACATTATCATGGACAAATCTAAGAAGTATCTATCTGATGCTAAAGAAATCATCAAGGCTAATGGTCTTGAAGAAAAATTTCTCGCCGCTGCTGGTCTTTCATCTATGGATGAACTCGACCCTAAGAACTTCGCTGAGTTTGAAGCTCCTGCTCCTCCTCAAGTTATGAAGCCCTCTATCGCCGCTGCCCCCATCATTCAAAAACCGCTTTCCAAGCAGGTTGCTGATGCCTCTACTGGCTTTAATCCAGAGAGCGCTTCTGATATGCTCAGACCATTTATTGGTCTAAAGATTAACTACAAAGCTAGGAAGA…
NODE_34886_length_323_cov_0.772000	323	81	3	1.4025	98.765	169	8.2e-47	MAG: RNA-dependent RNA polymerase... partial [Medicago sativa alphapartitivirus 2]		TTTACAGAAGCTTCCGGTTTATAAATTAAAGATTTTTAGTCACAGCAGATCTCAATCTACTTTCACACACACACCACCATGCGAAACACAACCGTTATTGGGCACAAGCCCAGTCTTGCTAGGCCTCTTTATGGAAATCCAGATGCTGGATCCAATCCTGCCTACGCTGATACAGTTGATCACGCACTACGTCGATATTTAACTCCTGAAGAATTCAACAGAGTTGTTAATGGCTATCGCCGCTCCCCATGGAACGAAGATGCACTAAATGATGATATCGCTAAATTAAACAGCGATGAACATACCGCTATCAAGGATGAGCA

## Sheet: LN06
Contig Name	SeqLength	ProtHitLength	ReadsMap	Coverage	P ID	Score	E-Value	Description	PlantVirus	Sequence
NODE_23_length_3653_cov_3.556704	3653	1126	245	8.6718	100	2277	0	P1 [Alfamovirus AMV]<>replicase P1 [Alfamovirus AMV]<>P1 protein [Alfamovirus AMV]<>MAG: replicase P1 [Alfamovirus AMV]	Alfamovirus	TAGGGTTCTATACCTCAACCTTAATCCACCCCTTAGGGGCATTCATGCAATTTAGCATGAGCATTTATATACATGCATAAGCATGTATATAAGCAATATAGAATCTTTCCTATCAGGAGCGAATAGGGTTCTATACCTCAACCTTAATCCACCCAGTGGAGGTTGGCATTGAATTACCAATGACTAATTCAGAAATTAGTATTATAGCTCCTCGCTAAAATACTATCGTCGGTATTACCGGCATCTCTACAAGCATTGTAGATCACATCATCGCTATCATGGGCGATGGTAAAATATTTAAATGTCTTCTTGTGTCTCGACAAGGCAACTAATCCATGGCATGGGCCATTTATTGGATCTCTACCAGTAGTAAGACTCGTTGAGGTACGAGTTAAACGA…
NODE_2242_length_1673_cov_2.955625	1673	530	86	6.8033	99.434	1041	0	RNA-dependent RNA polymerase [Alfamovirus AMV]	Alfamovirus	GAAGCCGTCATATCAGGTAATGATTGGATGACGTTGGGGAGGATGATACCTACCACTCCCGTTCCTACCATAAGGGATGTCTTCTTCTCTGGTCTTTCTCGGCATGGATCGCCGGAAGTGATCCAGAATGCTCTTGATGAGTTTCTTCCGCTCCATCATTCAATTGATGATAAGTACTTTCAAGAATGGGTTGAAACCTCAGATAAATCTCTCGATGTCGATCCATGTCGAATCGATCTGAGCGTTTTCAACAACTGGCAGTCTTCGGAAAACTGCTATGAACCTCGGTTTAAAACCGGTGCATTATCCACACGTAAGGGCACTCAAACTGAAGCCCTATTAGCGATAAAGAAACGTAATATGAATGTGCCTAACCTGGGGCAGATTTATGACGTGAAT…
NODE_841_length_2086_cov_160.957278	2086	295	5824	365.034	99.322	566	0	movement protein [Alfamovirus AMV]	Alfamovirus	ATACCATTTTCAAAATATTCCAATTCAACTCAATTAACGCTTTTACAGTGTAATTCGTACTTTTCGTAAGTAAGTTTCTGTAAAAGCGTTTCTTGTTTTAATTTGGCCTAACACGTAATTCGTACTCTTCGTGAGTAAGTTGTGTTAGCCATTCCTATCCTTTAAATTCCTGTCAATTTAAAAAGAAAATCATTCCCATTCGCGTAATTCGTACTCTTCGTGAGTAAGTTGCAAATGGAGAATACAAAAAAAAAAAAAAAAAAAAAAAAAAAAAAAAAAAAAAAAAAAAAAAAAAAAAAAAAAAAAAACAAATGCTTCGAGTTCTGGAATGTCTTCTTCCTCTAGCTTTTCAGTGTCTTATGCTGAGGAAATGTTACTAGCTGATGAAGTTTCAAAAAT…
NODE_15914_length_567_cov_1.943320	567	189	16	3.806	98.942	341	6.51e-110	RNA-dependent RNA polymerase [Alfamovirus AMV]	Alfamovirus	GGAGAATTCGATAGCCCTTGTTGTAGGGTTTACCGTCTTTATAGACATTTTGTTAATGAAGACGATGCACCCGCTTGGGCCGTACCGAATGTCGTGAATGAAGATTCTTACGACGATTATGCCTACCTCCGAGAGGAGTTAGATGCCATAGACAGCTCATTTGAGTTGCTAAACGAAGAGCGTGAGTTATCGGAAATTACGGACAGACTCAACGCTTTAAGATTTTTCCCTGTTTCCAAAACAGAAGCGCTACCAGTGGCGAATGTCCAAGAGGTCAAATTCATTTCTGAGAACATACCAGTCATTGATGACCTTTATTATTACTCTGACGAGAATATTCCGTCTGAAATGCCCGCACCATTACTGGATGAGTTGGGGATGTTACCGGAGGAACTTGGA…
NODE_42218_length_241_cov_2.684524	241	70	7	3.9917	100	145	4.71e-38	RNA-dependent RNA polymerase [Alfamovirus AMV]	Alfamovirus	GTGGAAGTCTTCGGCAGCTTGAGTCATCTTTCTTACGAGCATCAATGATACAAAAACATGTTTGTAACATTGGAATGATGGATCCACTGAATCGAGTTCAGCGACTTCGTTGGAAATCTCTTCAACGGAACTCTTGGGAACATACTCTGATGAGGAAGTGTTAGTAGGCTCACTAACACCAAATCCAAGACATCTCAAAAGAGTGAACATATTGAAAAGATTAAACTGAAAAAACTTATCT
NODE_1582_length_1824_cov_23.095945	1824	285	714	51.6617	99.298	597	0	coat protein [Allexivirus sigmamedicagonis]	Allexivirus	CGTGGAACCAAAGCCTATTTATTTAAGTTTTACCTGGTAAGGATGGCGGGGTAGAGGCCTACAATACTTCCGGTAAAGGCCTCATGGAAACCCGGAAGACTCGATATTAGTACGTCGAGTAGCGAACAGCTGTTGGGCAGCTCGAAATACCCTGACCTTTGTGCTCACTCCGATTCACTCTGCAGCAATATGCAGAGCCTGAGCGCGCAACGTCCGTGAGGCAGTTACGTGTCGATCGTCAAGTGAGGTGGTCGGTAGACCCTTGACCCTGGTCGAGGGGAGTCTTTTAGCGTCTTACTGCCAGGACGATGGTGGTGATTATTCTCCAAAGGTGATCATTGGAGGTGGGTCCCGCGCTCGAACTTGTTGCATACCCATCATATTACCGCGGGTGGAGTA…
NODE_269_length_2529_cov_269.029723	2529	802	11474	603.773	99.751	1605	0	ORF2 [Medicago sativa amalgavirus 1]	Amalgavirus	TGATCCTGCTAGGTCAGACTTTGTCAGAGACTATTACAACCAGAAGATTGTACATCTGGAGAGGTCTGGGGAGAAGAAGCAAGCTGGTTCCTTTCGCAGTCTCTTGGTGGCCGCTCATGGAGAAGTGGCTGTTAATGTTCCCATTGTCAACCCGTTCAATTTTGATGGAGAAGATTCCGGTAGGGAAAGTTCACAAACCGGGGGAAACGCCAACCAACCACCCGCTACTAAGAAGCGCAGACAAAAGTCGCGTGCTGAACGTGAGGCAGAGCGGTTACAAATCGATCAGCCGGTTAGAACGCAAGCACGAACTTCAAGGGTGCATAACAAGCCAAGGAATGCCGGAGGGCAGGATCAAGATCTTCAAATCGTGGGAGTCGGAGCCGGGGAGGATGATCC…
NODE_9_length_3964_cov_52.414803	3964	568	3411	115.583	99.472	1181	0	RNA-dependent RNA polymerase [Pea streak virus]	Carlavirus	TTTTTTACAAGCATTAAAAATATATTAAAACACACTTGATTTTATAGGTTCCAGCTTATACATTATTTAGGTTTTACTAGCAACCGCACACACTTAGCACGCATTATTACGCCAATTTTCCTTGGCTCCACAACCGAACATACCACCAGTAACAGACGCATCATTACTCGCGTATCGGCTATTTCTGTCAGCTCTAGCCAGAGCATTCTTCTTATGAGTGTTGAAGGCGATGTACTCATCTGATGTAGGTCGCCTGATCAGACCGTCCGCGGGCTGAATAGAAGCAGGACACTCCACGAAATCAAAGAAGTCGAATGCAGCAAATTTGACATCATTGTTGAAACCCTTCTCCGCCCAATTAGTTGGGGGCATATTATTTACATGCATATAGTTCCAAAT…
NODE_5784_length_1178_cov_8.266063	1178	262	166	18.4372	100	514	2.18e-180	coat protein [Pea streak virus]<>coat protein [Pea streak virus]<>coat protein [Pea streak virus]<>coat protein [Pea streak virus]<>coat protein [Pea streak virus]<>coat protein [Pea streak virus]	Carlavirus	GCACACTTGATTTTATAGGTTCTAGCTTATACATTATTTAGGTTTTACTAGCAACCGCACACACTTAGCACGCATTATTACGCCAATTCTCCTTGGCTCCACAACCGAACATTCCACCGGTAACAGACGCATCATTACTTGCGTAGCGGCTATTTCTGTCAGCTCTAGCCAAAGCATTCTTCTTATGAGTGTTGAAGGCAATATACTCATCAGATGTGGGTCGCCGAATCAGACCATCCGCAGGTTGAATAGATGCAGGACACTCCACAAAGTCAAAGAAGTCGAATGCAGCAAACTTGACATCATTATTAAAACCCTTTTCCGCCCAATTCGTTGGGGGCATATTGTTTACATGCATATAATTCCAAATGATAGGAGCAAAGCTCCTGCAAACTTGCC…
NODE_21988_length_410_cov_1.017804	410	119	8	2.5439	92.437	225	3.81e-73	putative nucleic acid binding protein [Red clover carlavirus 1]	Carlavirus	CTCACATTCGACACCCTGTAAACCAATTAATCGGAGGTATGGGTCATACCTTAAGCACCAAGATTAAATCTCTCAATACATCCCACCAAGTCAATATTATGATAATATGCATTGGAGCCTCGACGCAGGGACTTTTCGGCCTTAAGCCTAATCGGATCCCCTTTGAGACTCTCCAGAGTTTCCCATTGACTGTAAGTTTGATTTTTCGAGCAGTTACCTTGATGCAAACACTTACCACACTTACTACAGCAACCAATTTTTGCACACCTACGCTTGAAAGCGGAACGGGAACGCCCCCGACCCAGAATTTCCTTCGGAAGTCGACGGTGAATTTTATTTAACACACAAACACGCTTAACTATATCTAAGCACACCTCTGGAGGTAAAACCACATGCAAA…
NODE_27972_length_329_cov_0.867188	329	109	3	1.3739	99.083	225	2.9e-65	replicase [Pea streak virus]<>replicase [Pea streak virus]	Carlavirus	GCGAGGTTGAGTCTTTGTGCGATCAATCTGAGAGCGAACAGAGTGTGGAAATAATCACACTCCATGATGTGGAAATTAAGCAAGGCAAGGACGTGGATACACAATTCCTAGATGTAATAGAGGTGCCCGGTGATGGGAATTGTTTTTGGCACTCCTTAGGCTACTACTTTGGCTTGGAGGGTAAAGCTCTAAAGGAAATAAGTGCAGCACGTCTAGAGGAAGTGGACTGGAATCTCGAGCCATTAAAGACGCAAATGAGTGGTTATGCATATTGTGAGTTTGAAAGTATTGTGGCTGCTGCTAGGTTGCATAGTGTGCAGATTGAAATT
NODE_30079_length_309_cov_1.402542	309	102	6	2.466	97.059	167	1.37e-48	putative coat protein [Red clover carlavirus 1]	Carlavirus	GTTGCACATGCGTTCGACTCAGCGCGCCAGCCAAGTTTTTGTAGATCATCCAGAGTAGGGCTCGAAAAGACATTGGAAGGATCTACTTTCATTTTGTCACTCACTGGCAATCGCACGCGACCATCCTCCCAACCGCCATTAACAATGACGCTACTACTTAAACTTTTAACCTTGAGCTCTTTCAGTTTCTGGAAACGCTTGAGCAAATTCTCTTGCAGCTTCTCCTCATCTTTGATGAATTCTAGCACATCGCCGCTCCCAGTGGAAGCGTCCATCTTCTCTTTAGCCAAACGAACCTTCTTCTGTTCT
NODE_45251_length_231_cov_1.481013	231	77	3	1.961	100	165	2.54e-48	coat protein [Pea streak virus]<>coat protein [Pea streak virus]<>coat protein [Pea streak virus]<>coat protein [Pea streak virus]<>coat protein [Pea streak virus]<>coat protein [Pea streak virus]	Carlavirus	GATTGCATCTCTAGTGATGGAACCTTCAGGGTAATTGATAGAACCTTGGGGATTAGTGTACCTGGAAGCACCGACTGCCGTGCAGTACATGGCCACATCCCAGAATGTCCTGGCCATATGCTCTGGTGGAACGCCCAGCTCTTTCAGTTTGGCACTTATTTTTGCCAGATTTTCAGCAGTTGCCACTTGATTGGCTTCAGGGTTCCAACCCAGCTTTTGAAGATCATCGAG
NODE_35061_length_273_cov_1.390000	273	84	5	2.5532	96.429	138	6.26e-40	hypothetical protein [Pea streak virus]	Carlavirus	GGGTATTAAACAAACAATTATTTGTGACAGTTGCATCCCTTATTCACTCTCAAGGATGAAGCGTGAATTAGACCAATGATTAACAAAACCAGGGCTAAAGCCTGTATGTTATTCGGGCCCTTGAACCAATTGTTCGAGACTCTTGCGGGAGATTGGTATTGTATGGTTTTTGTCCCGTCCTTATAAAGACCTCCGTGTGGCAATGAATGAATGTTATCCCCAACGTGAGGCAATTGGCTGGATCTCAAAGTGAATATGACGATCGCAATACCG
NODE_1762_length_1782_cov_7.517262	1782	486	357	23.1683	93.416	854	0	viroplasmin [Caulimovirus sp.]	Caulimoviridae	AAAAATAAGATATCACCGGTTAAAAAGGTTCAAACGTAATCAATGTTTGACACCCGAAAACCAAGATAAAACAATGCGCATCCAACAATTCTATCCTTATATTCAACTAATAAAATCATAAAACAATTGTTTTGCAGATACTTTGACAAGAGAATGGAGCAAGCTCTAAAAGTTCTCTGCAATAGCTTGAAGCAAAAAGATGAACAGATTGAAATTCATAGCCAAAAGCTAAAACAACTCTCTTCAGAGAGGGGGGAGATGATTAAAATGATCGAAAGCCTAACCAAGATCATAAATGTTGAAACTCCAACAACAACAGAAGAACCAACAAAAACTTTGAATGAACAACAAAGTTTTTCATCAACATCTTCAGCAGGTTCTATGCCAGAGGAAAATACA…
NODE_19987_length_450_cov_2.018568	450	149	18	5.16	82.55	267	1.14e-84	viroplasmin [Caulimovirus sp.]	Caulimoviridae	TGCCCTTTGTAGGTTGAGAAATATTGGCAACATTCCTGTTGTACTTCGTCTGGAATTCTATGGAGACCATTTTCGAATCCTGAGAATAGTTCTTCGAATTGAAGCGTTTGTTTGAGGTGCTCTGTAGAGACCTTTTTCTTTGAGTCGCAGACCATGAGACAATAATCTGAGACATATAAGACTTTATAATTGGTAATGGATGACCCATACTTAATTAGATAATCATAAAAACGCTTCATTTGTTGAACAAATGAGATTAATGTCCATCCAACACTTGTTGCATTTGGTTCTAGATAGGTTTTGTTTGAAATGCCTATCTTTATAGCTGTTCTTGGTCTTACAGCCATCTGATTATTTTCTTCTTCGAACCATGGATATGTTTGTTCGAATTGGAGAAAT…
NODE_29095_length_318_cov_0.955102	318	105	3	1.4245	95.238	209	5.46e-63	viroplasmin [Caulimovirus sp.]	Caulimoviridae	ATTGATCCTACTGAAACCTTCTTTTTAGATTCCATTTTTGATGGTTGACCAATATCTTTTGCTATGGCCATTTCCTTGTAGGAAGCCTTATAAGCTTCTTTTGCTTCTTCCATTGTTGGATAAGATTTGTGTCTGACATTTTTGCCATTAATGTGGAGGCTTGCAATTGCCCAATTGTTGTAGATGCCTTTCATTGGACCATCAAAGATGACGTACACCTTCTTTGCTGGTTGTGGATCGACAACATCGCTTGGTTGGTCTGAACCATTTTTCGACTCTTCATCTTCTTGTTCGACTTTGTCCGCCCATGACTTTTTT
NODE_18553_length_484_cov_1.111922	484	163	11	3.221	48.466	170	6.04e-47	viroplasmin [Caulimovirus sp.]	Caulimoviridae	CTTCTTCCAAAAGATATAGGCGACATCGCTTATAAATTCAACAATAACTTTGCAAAAGGTAAAGAGTTCTTTTTATCTTTTACTTCAACTTATCCATGGTTTGAAGACGATGAAGTTATTAAAGCCAGACACTTAATCAAGATTGGCATTTCAAATCATTCATATCCAACAAATGATGGAAGAGATGTAGATCCAAGACCAGAATGTTTTCTGCATCAAATGGAAAAATTATATGATGCTCTCATCAGATTTGGAGTAAAATTACCAAACTTCAGGGTAATTACTGCAAAAGAAAGTTTTCTAGTCTATAGTGATTCAAGGAAACAAGCAAAAGAAGAGCATCTTCAACAAATCCTAAAGTTCGAAGAAAACTTTAGTGGACTTGAAGCAGACTTGGGC…
NODE_19744_length_456_cov_0.885117	456	151	5	1.5439	98.675	308	5.15e-104	MAG: putative nucleocapsid protein [Alfalfa cytorhabdovirus 2]	Rhaboviridae	TGTCACTATAATACACGGGATGAGACATGCACTGACTGTTCCAGGATTGAAGGACATTGTCCTAATCTTGAACAAATTTGAGAAGCAGATGCCTGAAGTGACGCCAGCTAGGGAGTATAATCCAGCATTTAAATACTCTAGAATCCTGAGTTCTCAATTCTTTGTCAATCTGCAGACCAAGAGTTGTCCTGCGTTGGTGTATGTTCTTGCTGAACTTCTCGGAAAGTATAGGGTCAATAACAATCCTCTTCAGAACCCGGCCAATATCATTGGCATGAGCTCAATTCCAGATGCTACCAAGGCTGCATTGAAAGATGCTGTTGAGAGATTTTATCAGGCTAATCAGACCCGGAAGGATGATCAAGTCTAACCTTATATGGCTGCTGCTTTCTCAGCCAA…
NODE_1324_length_1902_cov_2.954620	1902	586	110	7.2713	99.659	1221	0	RNA-dependent RNA polymerase [Medicago sativa alphapartitivirus 2]<>RNA-dependent RNA polymerase [Medicago sativa alphapartitivirus 2]<>RNA-dependent RNA polymerase [Medicago sativa alphapartitivirus 2]<>RNA-dependent RNA polymerase [Medicago sativa alphapartitivirus 2]<>RNA-dependent RNA polymerase [Medicago sativa alphapartitivirus 2]		TTCCGAGAGTTTACAGAAGCTTCCGGTTTATAAATTAAAGATTTTTAGTCACAGCAGATCTCAATCTACTTTCACACACACACCACCATGCGAAACACAACCGTTATTGGGCACAAGCCCAGTCTTGCTAGGCCTCTTTATGGAAATCCAGATGCTGGATCCAATCCTGCCTACGCTGATACAGTTGATCACGCACTACGTCAATATTTAACTCCTGAAGAATTCAACAGAGTTGTTAATGGCTATCGCCGCTCCCCATGGAACGAAGATGCACTAAATGATGATATCGCTAAATTAAACAGCGATGAACATACCGTTATCAAGGATGAGCACTATTACAAAGCCATCGAACACACCAAGAAACTCTTCACACCAAAGGAGAAACTTAGGCCTGTACAC…
NODE_1668_length_1805_cov_73.904157	1805	491	2227	165.141	100	956	0	coat protein [Medicago sativa alphapartitivirus 1]<>coat protein [Medicago sativa alphapartitivirus 2]<>coat protein [Medicago sativa alphapartitivirus 1]<>coat protein [Medicago sativa alphapartitivirus 1]<>coat protein [Medicago sativa alphapartitivirus 2]		TCCGAATTGAATTGTATTCTATCTCGGTCTTATAAACTTAAAGAATTTTAGTCACAGCAGATTTTATTTTCTACTCCCCTCCCCCACATTATCATGGACAAATCTAAGAAGTATCTATCTGATGCTAAAGAAATCATCAAGGCTAACGGTCTTGAAGAAAAATTTCTTGCCGCTGCTGGTCTTTCATCTATGGATGAACTCGACCCTAAGAACTTCGCTGAGTTTGAAGCTCCTGCTCCTCCTCAAGTTATGAAGCCCTCTATCGCTGCTGCTCCCATCACTCAAAAACCGCTTTCCAAGCAGGTTGCTGATGCCTCTACTGGCTTTAATCCAGAGAGCGCTTCTGATATGCTCAGACCATTTATTGGTCTAAAGATTAACTACAAAGCTAGGAAGACT…
NODE_26299_length_347_cov_1.124088	347	115	4	1.7406	100	241	1.29e-70	polyprotein [Pepper-associated picorna-like virus]		GTAAAGGAAACCCCTTTTATTATTTTAGGAAGCTAGTGCGAATTGTGACTTACGGTGATGATCTGGTTGCACGTACTCATTCTAGCCTTTACCCCATTTTCAACAACGTAACTATCAAATCATTTATGGATTTAATTGGTTTGGAATTTACTGATGCATTGAAGAGACCTACTATGGTTGAAACCGATGCATTTGAAGATGTTTCATTTCTCAAGAGGACTTTCAAATTACACCCTAAAAGGTATGACTGTTTGCTTGCAGCATTGGACATGGGAACTATCAGAGATATGATCTGTTATGTTCGAGGTAAAGGAGAGATTGAACAGAAATCTGTTGTGATCGCGAAG
NODE_35245_length_272_cov_1.175879	272	87	3	1.6654	56.322	108	2.35e-25	coat protein... partial [Alfalfa deltapartitivirus]		TTCTGTCTTGCAGCTTCAATTTCATTATGGGTTAGCATTTCCTCCCATGTAATCTTCAACTTTTGATGACCAACAACTCGTTGATCATAGTTGGAGTAGAACTGAGCGGGAATTCTTCGTTCATATTTGAAAATTGTGTCGGCGTTGGGCACGACATTGTTTGGATATTGCTGTGGGATATCATCATCGCTTGGGGCTAGGTGTGGAGTACAGGCTACTCCTAAAATTAGGGCCAGGTTGATGTCATCCTGGTTATAGTTCTCATCTTCTGG

## Sheet: LN07
Contig Name	SeqLength	ProtHitLength	ReadsMap	Coverage	P ID	Score	E-Value	Description	PlantVirus	Sequence
NODE_108_length_3631_cov_41.371276	3631	1126	2744	97.7687	100	2275	0	replicase [Alfamovirus AMV]<>replicase [Alfamovirus AMV]<>replicase [Alfamovirus AMV]	Alfamovirus	TGCATCCCTTAGGGGCATTCATGCAATTTAGCATGAGCATTTATATACATGCATAAGCATGTATATAAGCAATATAGAATCTTTCCTATCAGGAGCGAATAGGGTTCTATACCTCAACCTTAATCCACCCAGTGGAGGTTGGCATTGAATTACCAATGACTAATTCAGAAATTAGTATTATAGCTCCTCGCTAAAATACTATCGTCGGTATTACCGGCATCTCTACAAGCATTGTAGATCACATCATCGCTATCATGGGCGATGGTAAAATATTTAAAAGTCTTCTTGTGTCTCGACAAGGCAACTAATCCATGGCATGGGCCATTTATTGGATCTCTACCAGTAGTAAGACTCGTTGAGGTACGAGTTAAACGACAGAAATAAACATTGTCGAAAGTC…
NODE_727_length_2620_cov_51.067138	2620	782	2704	124.513	98.721	1506	0	RNA-dependent RNA polymerase [Alfamovirus AMV]	Alfamovirus	CTGGATTATACAACACAGGTGTGTAATTTGGCTGGTCAGCATCCCTTAGGGGCATTCATGCAGTTTTGCATGAGCATTTATATATGTGCATAAGCACATATATAAGCAATATAGAATTTCTCCTATCAGGAGCGAATAGGATTCTATACCTCAACCTTAACCCACCCAGTGGAGGTTGGCAATTTGACTTATGTCAAGAAAACATCAAGCTCGGCGTGCCCTTGACCTGGCATCCGAATGGGATTTTTTCACTCTACGAGGCTTAATTTTTACATTAGACTCGTGCTTCTCATTAAAGAGGCATTCCTTACACAAGGTCTTACTAGCGAAGATCTTACCTAGGGATTCTAATGAAGCTTCCAGGTATAAACTCGGTCTTCTAAGATACCTGTGTGCTGT…
NODE_1898_length_2029_cov_194.713701	2029	300	7009	450.222	100	583	0	movement protein [Alfamovirus AMV]<>movement protein [Alfamovirus AMV]<>movement protein [Alfamovirus AMV]<>movement protein [Alfamovirus AMV]<>movement protein [Alfamovirus AMV]	Alfamovirus	CCGCATCCCTTAGGGGCATTCATGCAGTTTTGCATGAGCATTTATATATGTGCGTCAGCACATATATAAGCAATATGAAGTCGATCCTATCAGGAGCGAATAGGACTTCATACCTTGACCTTAATCCACCCAGTGGAGGTCAGCATTAAATGACTTTAGCATCCCAAATTAATGGGGTACATCAATGACGATCAAGATCGTCAGCTTCGTCGAGCAGCCCCACAGTAATCAAACTGCGGAGGGGCCCTGCTCGCGGGAACGCCTTTCTCTCGACCCAAACCTCGTTGAATCGGTATGAGGGATTTTTAGATCCCTCAGGCTGCGCGTCGAAGTCCAGACAGAGGGCTACGGCATAGGAATGCTTGAAATTTTGATTTTGCATTCCCGCATGGGTAGGAG…
NODE_19_length_4357_cov_220.226891	4357	690	17610	533.914	99.42	1426	0	RNA-dependent RNA polymerase [Pea streak virus]	Carlavirus	TCTTAGGAATATTCTGTGTTATTTGGGTTCGGATTTGGAAAGAGCTTTGCAGGGTGTTGATTATGATTACACTATTGGTTCTTACAGGTTCCAAAACCGGAATTTTTTGAGGCGTTTACCTTGTGCCTTCATGCAACAAAGTCTGGAAATTGATGAGCCTTATTTAATTTATGAAGGGGTGAGTGAATTCCTCAAGATTGTGCCTGAATATAGAGCAGTTGTGCTCGTTGCTGGATTCACAGAGAAGAAACTCGTCAGGGCTTACTATGGGCAGGATTGCAAGGTCCTAACCTTTGGGGAATCCACGGGGTTGACGTTTGATAGGGGTTTAATCATTCTGAGTGCTGATTCCCTCAAAGTCAATGAAAAGAGATGGGTTACTGCCCTATCAAGATTCAG…
NODE_3069_length_1721_cov_2.141990	1721	573	67	5.2382	98.429	1184	0	replicase [Pea streak virus]<>replicase [Pea streak virus]	Carlavirus	CTTCTCATTATCATAATCACTCTGAGCAGGATCGCCAAGAGCCACTAATTCGCACTTTCCATTCAGCTGATAAGTCACACAATCCAAATACCCTGGTGGGAAGAGTTGAATTTCATCCATAACAACACAATCTTCAGCTTTCAGACTCTGTATTTTGAGTAGAAATACCTCGAAGGTGTGCACGAACCAATTCTTACTCTTCAACTTACCACTTTTTCCCATTCTACCACTTTCGTAACCAAGGGCCTTAGCCATGTTCACCCTAATTTCCTCTGCCAGAACTTTCCTGGGGGAGACAAAATGCACCCGTTTCCCTTCATTGGCCTTGAGAAACTTAATGAACAAGGTACTTTTACCTGCTCCAAAAGTACCAAGGATAACGGTCACATTCCTACTCAC…
NODE_32297_length_314_cov_1.265560	314	104	6	2.6943	99.038	212	1.12e-60	RNA-dependent RNA polymerase [Pea streak virus]	Carlavirus	TATAAGAGTAGCTGCGTTTTAACATATCTATAATACTCCTACGTAAAGTTCCACTATTTACAACGAACAATTCAGCACAATAGAAATCAGAATAGGGACTACTCTTCCGGTCAGACTTGTTGATCGGCCCAAAAAGCTCAATCAGCCCATTCACAACGGCAGCTATTCCACCAGTCCTATAAATAAAGCTATCTAATCTATTTGTAAGAGATTCACTACCATACTCCTGCAATCTGACTCGAAAGGTCAGAGGGGCGAGGTTACTCTCAAAATCCTCCAAAGCGACCTTCAGAATTGTGTCAAATTTTCCGTAG
NODE_37804_length_277_cov_1.122549	277	92	5	2.1445	100	191	7.02e-54	replicase [Pea streak virus]<>replicase [Pea streak virus]	Carlavirus	TATAGATCACAGATTTTACTTCGTTGGAATTAAGGAGAGTAAAATCAACTTCTTGAGAAGTAGGGAAAAGAAATTAAACCTTTGTGAGGTGGTGAACAGGTACGTCACAAGTGCCGACAAAGCCAGGTATGGCTCAGAATTCACCATCAGAAGAACTTTGGAGAGTGATAAAGAGATCAAATCCAAATATGGTCGGTTGCCTCCAAACCTGGTGGATTTGATACCTCAATTTTCAAGCAAGCAGGGTTTGCACCTGTTTCTGCATGATGAGTTGCAC
NODE_51402_length_229_cov_1.000000	229	75	3	1.607	98.667	154	7.07e-41	RNA-dependent RNA polymerase [Pea streak virus]	Carlavirus	ATAGAACAGTTGTGCTCGTTGCTGGATTTACAGAGAAGAAACTCGTCAGGGCTTACTATGGGCAGGATTGCAAGGTCCTAACCTTTGGGGAATCCACAGGGTTGACTTTTGACAGGGGTTTAATCATTCTGAGTGCTGATTCACTCAAGGTTAATGAAAAAAGATGGGTCACTGCCCTATCAAGATTCAGACAAAATCTTGCTATCTTGAACTTAACGGGAGATACCCT
NODE_4474_length_1467_cov_1.401004	1467	361	51	4.7914	52.632	377	3.45e-122	viroplasmin [Caulimovirus sp.]	Caulimoviridae	CTCAGCCCCAAAAGAGTCAAACACCCCAATTGAGTCAATAGAACCAAGAGGATGGAAATCTTCAACAACCCCAACAACTGTCCTTGCAGATTTACCAAAAACATCTTGGGCTGATAAAGTCGAAGAAGATGAAAGAAAAAATGGAAAAGAAAAAGAATCCATTGATCAACAAACAAGCCAAAAGATTGACAGTCAACTTGGAGGCAAAAAGAAAGCTTATGTGATTTTTGATGGACCTATGAAAGGTATCTACCAAAACTGGGAAACCACAAACTTACATACAAATGGCAAAAATGTCAGATACAAAGGTTATGAGACCCTTGAAGAAGCAAAGACAGCTTACAACGCTGTTTACAAGGAAGTTACAACAGCAAGCAATATAGTACAGCCATCAAAAAT…
NODE_46367_length_243_cov_1.552941	243	73	7	3.3251	89.041	133	1.16e-33	polyprotein [Caulimovirus sp.]	Caulimoviridae	TGGGAAAGGACTTACTTCATTGATTAAAGTTGTTATGATTGTTTTAAATAGAATAAAGGATAGAGGAATTGTTCTATCTAGAAAAAAGTCAATAATTTTGAAACAAGAAATCGAATTCCTTGGTCTTATCATAAGAGAAGGAGGAAAACTCGATTTGTCACCGCATGTTCAAGAAAAAATTTTACTTTTTCCTGATCAATTAGTGGATAGAAAACAGATCCAAAGATTTTTGGGATGTTTAAA
NODE_45300_length_247_cov_0.896552	247	58	2	1.2227	91.379	109	3.92e-29	polyprotein [Caulimovirus sp.]	Caulimoviridae	ATTAATATATCAAAGATTTATGGACAATACTCTTAAAGGTCTTCACCATATTTGTTTTGTATATATCGATGACATTCTAATTTTTACTAAAGGAAGCAAAGAACAACATGTCAAAGATGTTACAACTGTTTTAGACAGGATAAAAGATAGAGGTATTGTTCTATCCACAGGAAAAAGTCAACACTTTTGAAACAAGAAATCGAATTCCTTGGTCTTATTTTAAGAGAAGGAGGAAAGCTCGATTTAT
NODE_5383_length_1336_cov_1.289786	1336	365	37	3.3877	96.438	722	0	MAG: putative nucleocapsid protein [Alfalfa nucleorhabdovirus 1]	Rhabdoviridae	CACATGTCATAAGAATAGATTGAGAAAAACACTTCCATATATAGACTTGAAATGGGTCTTAAATTTATATAATATAGATTTCCACACATGTTCCAACAATATTGAAGGACTTGAACACCCTACTCTTAAATTTATGTTATGAGATGTCAGTCAGAATGGCGGGGGCTTTGGCATGTTGAGCACTGGAGGGGGTTTCTTCTTCCTGCTTTCTTCTTTCTCTGGCGGTTCTTCCGCTCTGCGCTTTCCTGACATGGTGTTGCTTGCTGTAGGGAGACCCTTCGATGTTTCCGTCATCCCCATTTTCTTAGCATAATAGATCTTATCCACTATAGAGGCATCCTTGGATAAGGAGATCATCTTGTTCTTGCACTGTATGAAAGCTTCTGCTTTGGCTCTACC…
NODE_9769_length_906_cov_1.314526	906	301	26	3.4735	99.668	588	0	MAG: putative nucleocapsid protein [Alfalfa cytorhabdovirus 1]	Rhabdoviridae	CCTGTCTTACCTTGATTTGCCTGATAGCACCTCTCAACAGCATCCTTTAAAGCAGCCTTGGTAGCATCAGGGATTGATCCCATGCCGATGATATTGGCAGGGTTCTGGAGAGGATTAGTGTTGATCTTATACTTTCCTAGGAGCTCTGCGAGAACATAAACTAGTGCAGGGCAATTCTTGGTCTGCAGATTGATAAAGAATTGAGAGCTTAGGATTCTGCAGTACTTGAAAGCCGGGTTATACTCTCTGGCTGGAGTGGCACCAGGCATCTGCTTCTCAAATTTATTCAAGATCAGAACCATTTCTTTCAGCCCAGGGATAGTCAATGCATGTGTCAAACCATGTATTATAGTGGCATTGTTCAGCTTGCTGAGTGTTTTCAACTCTCCAAACAGCTTA…
NODE_49146_length_235_cov_1.086420	235	56	4	2.6043	100	119	1.76e-29	MAG: putative nucleocapsid protein [Alfalfa nucleorhabdovirus 1]	Rhabdoviridae	CAATGAACTTATTGAAAAACTGGACTATTTCTTCATCCTTTTTTGCACTGATCTTATAAATTGGGAACTTAGCAGCTTCTTCAAATTTGTATTCTCTATGAATACATTGACGACCTGATGATATTTCTGGACGAACTCCTTCTTGGAGGCCTGTAAGATCTTCTGCCATTGTTCTTTTGATTGTACCTGTAAATTATTATAATGAATCTTGATGAGTTCAAGGTATATATTGGCA
NODE_3955_length_1549_cov_6.003388	1549	474	162	13.4493	100	959	0	RNA-dependent RNA polymerase [Medicago sativa deltapartitivirus 1]<>RNA-dependent RNA polymerase [Medicago sativa deltapartitivirus 1]<>RNA-dependent RNA polymerase [Medicago sativa deltapartitivirus 1]<>RNA-dependent RNA polymerase [Medicago sativa deltapartitivirus 1]<>RNA-dependent RNA polymerase [Medicago sativa deltapartitivirus 1]		TTATTAACGTTATTAAATAAATTACAATTGTGATTTACATAACATAACGTTTGAAATGCGCTGGAACCTCATGCTCCTGTGCGACTCCGTAATCAGTCTTTAGCTTACTAGCTATCTCGTTGAGTATAGCGCTCCTTCCTCCTGCATCTTCTGCAATCGATTGAGCTCTGTAAGCGGAAATCTGTGGTGATTCAACTGGATATTCCGGAAACATCAGTAGTCTGATACACTTTAGTGTATCTCGTACGTTTGATCCTCCGATCATTGTCCTTCCAAGGAATGAAACTTCTCCTGGAACCGTTGAATACTCCGTTTTGTCTGGATTGATGATCCAGCCAATTGGATAAGCTACTTCGGCGAATCTTTCTGGTGGGATGAATTGGTCATCACTCGATAGAG…
NODE_4844_length_1408_cov_1.802247	1408	458	54	5.0888	98.908	953	0	polyprotein [Alfalfa-associated picorna-like virus 2]		GTGAAAAGATATAAAGATGGTGTTATAAATTAAACACCAAAAAATATATTATCTAAATCATACCAAGAACGCAAGATAACATGCTTTCCTCTTTGTTGTAAAATGCAGCTCAAAACTTGCTTACATGCGTCATAAACATGAGGACCATGTCCATATAATTCATTCAAGCAAGCTTCAGCCGCAATAGCACTAGCTTCATCAACATCATCATTTTCATGATACCAATATGCCGTCTCTTTTGCACAATCTAATTCCAGAGGAGCTAACCATATATCATCTCTATATGGGTGTATTCTAAAATAACTCTTCAGAAAAGTGGCCTCATGAAACTCAACATAATCTCTAAACTTCCCATCAGGTGTCTTATGGGCATCAGTAAATTTCAAATCATAATCTCCA…
NODE_4632_length_1442_cov_8.175310	1442	444	216	19.4272	100	882	0	MAG: putative capsid protein [Alfalfa deltapartitivirus]<>coat protein [Alfalfa deltapartitivirus]<>coat protein [Alfalfa deltapartitivirus]<>coat protein [Alfalfa deltapartitivirus]		TAACTAGCATACTTAAATAAGCTAAATTAAACTAATAATCCTTAAAGATGAGCATCTTATGCGCTGCAGTGCGCGTATGGATGTCACTTCGCATTATTACTAGACAGTAGTACTTATAAGTTACAATCTTATACATATTTGCTATGTAGTTGACAGGCTTAGTAGTCCTAACAGTCTTGAATTTTGCTGTGGTCTTCGCTTGAGCTATCAGATCTTCCTTTGAAACAGTGAGAGGTATCTCTTCTGTTATGGTTTCTTCTGTAGCGTCTGACGCATCAGTGAGCATAGATGTGGGCTGCTGTAAAGCAGCTAGCTTGTTGTATTCAGCTACGAGAATCTTGTCGTTCTCAGCGTGAACACGTTTGTTTTCAGCTTCTTGCTCCTCATGACTCAGGGCGA…
NODE_4929_length_1397_cov_6.311934	1397	424	144	13.8368	99.764	879	0	coat protein [Medicago sativa deltapartitivirus 1]<>MAG: coat protein [Medicago sativa deltapartitivirus 1]<>MAG: coat protein [Medicago sativa deltapartitivirus 1]<>capsid protein [Medicago sativa deltapartitivirus 1]		AAAGAAATTACATTAATAACTTAATACTAATAACTTAGGAGCTAAACTCCTTAGGAGCTATTCTCCGTAAGTAAACCTAGAAGCATCGAAAGTCGACTCTCAAAAGTCGTTTCAAAGATGATGCGTTCATAATACAAGTAGGTTACCCTCTTGATCATGGTCAAGGTCTTCTTAGCTTGATCGTCGCCGTAAGCTCTAGTGTTGATAACACTAGGTTGGCTTGTGTCTAAAGCAGCACGATTGTCAAGCCTAATCCTCTTGGGTGGATTGTTGACGTTAACAGTGGAGGAACCAGCTGTTAGGATCAGCGAATCGCTCAAAGAGTTACTCAAAGTATCAATTGGAAATTCAGTGTACGGTTTGTACGACTCAACTTCATAGTTACCAAAGTATTGTCTT…
NODE_18664_length_509_cov_2.490826	509	169	16	4.5423	100	361	1.04e-111	polyprotein [Pepper-associated picorna-like virus]		GTTGAAAATGGGGTAAAGGCTAGAATGAGTACGTGCAACCAGATCATCACCGTAAGTCACAATTCGCACTAGCTTCCTAAAATAATAAAAGGGGTTTCCTTTACTTATTTTAGCAAGTCTCTCATCTGTCTCCGCTAAATACAACCAGGCACACCTGATGTATAAATTGTTGACAAAAGTATTAAACTCAGCAGTAAACGGGTTACCTGAGAAAATACCTTGTTGAGGGCGGAACCAATAGTCTAAGACTATATGGTCACTATTGATCATTAGGGCGAATAATCTTCGCATCATCTTCACATCTTGGGGGGTGACATCACCATACTTCTCATACCATGCTATGATTATATCAATCATCTTACCTGCTACGTGATGGATAATGGTGGGGCCAAAGTTCTT…
NODE_21949_length_438_cov_1.235616	438	146	7	2.2922	100	301	2.65e-91	polyprotein [Pepper-associated picorna-like virus]		GTCAACAAACACAGGATTAAAGCTTGTTATCTTTCTGCCTTCTTGGTCAATAACTTCTGTGAAGCACTGACCCTTCTTGGGCAGTCCCAGATTCAAGAGGGGGATCCCAGACGACGTATCGCGCATAGGGGGTAGGTGAAAGGGTAGGTTACGGATACCTTCCAAAGCGGTTTTGACCGGCAATGGTTTTGGTGCAAAAGCACTGACAGGAGGTGCCTCCTTGAGTATAACTTCTTTATACTCTTCAACTGCACCATTGACAATGCTCTCTGGCAACATGAGGTACTTCGGTTCCTTAGAATAAGGTTTCATACACTCAAAGGCATCTTGTAAACTTCCCTGGGGAATAACTTTGCTGGGTTCACCTAAAACTCCATACAAAGCACTTGGTTGTAAACT…
NODE_48263_length_238_cov_0.945455	238	78	2	1.2689	46.154	78.2	2.93e-14	RecName: Full=Endogenous retrovirus group K member 113 Pol protein... AltName: Full=HERV-K113 Pol protein... AltName: Full=HERV-K_19p13.11 provirus ancestral Pol protein... Includes: RecName: Full=Reverse transcriptase... Short=RT... Includes: RecName: Full=Ribonuclease H... Short=RNase H... Includes: RecName: Full=Integrase... Short=IN [Homo sapiens]	Retroviridae?	TCTTAATCCTGTATGGGAGTCTTTAGTGGGAAAAATAAACAATTGAATTGAATACCATCGATCAACGTGATCTAGCTGCCTCTGAGAGACGGTTTGCTCTATTACCTTGGTTTCCCTTTTTGCTGGAGGGGTTAAATATCTGGGAGAATCCACAGCTGGATTGCCCTTTAAGATAGAAAACAGGTTTTGCAGCTTATCGGTAGATATGCCTAAGGTGGGGCGGAGCCAAGTAATATCG

## Sheet: LN08
Contig Name	SeqLength	ProtHitLength	ReadsMap	Coverage	P ID	Score	E-Value	Description	PlantVirus	Sequence
NODE_99_length_3625_cov_6.480574	3625	1126	467	16.6378	99.734	2272	0	P1 [Alfamovirus AMV]	Alfamovirus	GTCCCTTAGGGGCATTCATGCAATTTAGCATGAGCATTTATATACATGCATAAGCATGTATATAAGCAATATAGAATCTTTCCTATCAGGAGCGAATAGGGTTCTATACCTCAACCTTAATCCACCCAGTGGAGGTTGGCATTGAATTACCAATGACTAATTCAGAAATTAGTATTATAGCTCCTCGCTAAAATACTATCGTCGGTATTACCGGCATCTCTACAAGCATTGTAGATCACATCATCGCTATCATGGGCGATGGTAAAATATTTAAAAGTCTTCTTGTGTCTCGACAAGGCAACTAATCCATGGCATGGGCCATTTATTGGATCTCTACCAGTAGTAAGACTCGTTGAGGTACGAGTTAAACGACAGAAATAAACATTGTCGAAAGTCTTA…
NODE_2046_length_2014_cov_4.114374	2014	300	155	10.1376	98.667	573	0	movement protein [Alfamovirus AMV]	Alfamovirus	CTTAGGGGCATTCATGCAGTTTTGCATGAGCATTTATATATGTGCACCAGCACATATATAAGCAATATGAAGTTGTTCCTATCAGGAGCGAATAGGACTTCATACCTTGACCTTAATCCACCCAGTGGAGGTCAGCATTAAATGACTTTAGCATCCCAAATTAATGGGGTACATCAATGACGATCAAAGATCGTCAGCTTCGTCGAGCAGCCCCGCAGTAATCAAACTGCGGAGGGGCCCTGCTCGCGGGAACGCCTTTCTCTCGACCCAAACTTCGTTGAATCGGTATGAGGGATTTTTAGATCCCTCAGGCTGCGCATCGAAGTCCAAACAAAGGGCTACGGCATAGGAATGCTTGAAATTTTGATTTTGCATTCCCGCATGGGTAGGAGCTGTGAA…
NODE_12847_length_779_cov_2.382436	779	191	27	4.6996	98.953	368	7.42e-122	P2 protein [Alfamovirus AMV]	Alfamovirus	GTCGTACTGGAGATGCGCTCACGTACTTGGGAAACACAATAGTGACGCTAGCTTGTCTGTGTCATGTGTATAACTTGATGGACCCAAATGTGAAATTCGTTGTTGCTTCCGGTGATGATTCATTGATAGGTACTGTGGAGGAATTACCAAGAGATCAAGAGTTTCTTTTCACGACTCTTTTTAATCTTGAGCCAAAATTTCCTCATAACCAGCCTTTCATATGCAGTAAGTTTTTGATTACTATGCCCACTTTGAGTGGAAGCAAAGTTGTACTGCCGGTACCGAATCCACTGAAACTCCTCATACGCTTGGGTTCGAAGAAAGTCAATGCCGATATATTCGATGAATGGTATCAATCTTGGATTGATACGATTGGTGTTTTTGATGATCACCATGTTA…
NODE_18382_length_566_cov_2.034483	566	176	21	4.56	98.864	358	1.63e-117	MAG: P2 protein... partial [Alfamovirus AMV]	Alfamovirus	TTGAAAAGATAAGTTTTTTCAGTTTAATCTTTTCAATATGTTCACTCTTTTGAGATGTCTTGGATTTGGTGTCAATGAACCTACTGACACTTCCTCATCAGAGTATGTTCCCAAGAGTTCCGTTGAGGAGATTTCCAACGAAGTTACTGAACTCGATTCAGTAGATCCATCGTCCCAATGTTACGAACGTATTCTCGTATCATTGATGCTCGTAAGAAAGATGACTCAAGCTGCCGAGGACTTCCACAAGTCATTTGGGGGAGAACTCGATAGCCCTTGTTGTAGGGTTTACCGTCTTTATAGACATTTCGTTAATGAAGACGATGCACCCACTTGGGCCATACCGAACGTCGTGAATGAGGATTCTTACGACGAATATGCCTACCTCCAAGAGGAGTT…
NODE_27139_length_394_cov_0.943925	394	130	6	1.9036	100	270	3.69e-90	90 kDa protein... partial [Alfamovirus AMV]<>90 kDa protein... partial [Alfamovirus AMV]	Alfamovirus	TCTGAATATAATTCAGGGTCGGGATTCTTCCCAACTATATAGTCCTGGAAATATGAAACTTCACCCTCAGATATAAAATCTGGAAACATGCACAACTTGTCAGGATCTATAACAGTTGTTAAGAACTTATTAACCACGGAATTAGCAACAGAATTCACGTCATAAATCTGCCCCAGGTTAGGCACATTCATATTACGTTTCTTTATTGCTAATAGGGCTTCAGTTTGAGTGCCCTTACGTGTGGATAATGCACCGGTTTTAAACCGAGGTTCATAGCAGCTTTCCGAAGACTGCCAGTTGTTGAAAACACTCAGATCGATTCGACATGGATCGACATCGAGAGATTTATCTGAAGTTTCAACCCATTCTTGAAAATACTTATCATCAATTGAAT
NODE_30314_length_357_cov_0.869718	357	118	8	2.3334	98.305	214	1.64e-67	P2 protein... partial [Alfamovirus AMV]	Alfamovirus	CTCCAGTACGACGTTGGAAATCGACGTTAAAGAAAACGCCATTCTTCGAATCTGAAATTCGGGATTTTCTATGCGCATTAAACCATAAGATTAGAAATTCGTTGGGTATACCTAAGTATTTCAGAAGCCTTTCTTGGATCAAGTGATGCAACTCATTTTGACTTTTGTCAAACTTCGAAAAGTCTATCTCTTTAAAATGGAAACTTGCATCAAAGGCTTCAGCATCGATGGAAAATAATTGATGGAATTTTCCGCTTGGTATGGTTATCTTATCTCTTAAGACTAACATCAAGCGGGCAGCAGCAGCCAAAAAAATTGGTGAAGACGACATCACGATATCTTTATCGTGGTATGTTA
NODE_29312_length_367_cov_2.217687	367	122	13	4.496	98.361	202	4.06e-63	P2... partial [Alfamovirus AMV]	Alfamovirus	GAAATTCATCAAGAGCATTCTGGATCACTTCCGGCGATCCATGCCGAGAAAGGCCAGAGAAGAAGACATCCCTTATGGTAGGAATGGGAGTGGTAGGTATCATTCTCCCCAACGTCATCCAATCATTACCTGATATGACGGCTTCATAAGGTTTCGTCAGACTTACGTCTGGAATAATTTCGACTATGTCGAGTGGCTTAGCATTATCTGAGGCTTTAAACTCAGATAGCAATGTGATTGGGGCCGCCACCGGCTTAATGTCTTCGATTTCATTCAGAGGTCCAAGATCCTCCGGCAACTTCCCCAACTCATCCAGTAATGGTGGGGGCAATTCAGACGGAATGTTCTCGTCAGAGTAATAATAAAG
NODE_591_length_2741_cov_17.094828	2741	344	840	39.9814	99.128	663	0	putative 38.5 kDa protein [Allexivirus sigmamedicagonis]	Allexivirus	CTTCAGACAAGACTTTCCATTTGGGCACTTCATCGAAACAGTTGTGCTCTTCGCATCAAGTTAATTCTTACTGCCCTTCCCAACTAGCGGGGTCAGAGTTTCAACGCGTTGCCCTAGTGTACCACTCAACAGAGCTCAAGAACAAAACCGCCTTCTACGTTGCCTGCACGCGGACCCGCCACACACTGTGCCTTGTCTCGGATCAATTTAATGAGTTTTGCACCACCACCTGACTATACCAAGGTTTTCCTCGCCGCCACTATCGGGGCTGCTCTCGCTCTCACCACTCTCTTCGCCACCCGCAACACTGCGCCACACGTAGGCGACAATATCCACCACTTGCCACACGGAGGCCTTTACCAAGACGGTAATAAGAGAATCGCCTATGCAGGCCCCGGA…
NODE_264_length_3173_cov_89.820645	3173	310	5135	212.42	100	652	0	RNA-dependent RNA polymerase [Pea streak virus]	Carlavirus	TAAAAATATATTAAAACACACTTGATTTTATAGGTTCTAGCTTATACATTATTTAGGTTTTACTAGCAACCGCACACACTTAGCACGCATTATTACGCCAATTTTCCTTGGCACCACAACCGAACATACCACCGGTAACAGACGCATCATTACTTGCGTATCGGCTATTTCTGTCAGCTCTAGCTAGAGCATTCTTCTTATGAGTGTTGAAGGCGATGTACTCATCCGATGTAGGTCGTCTGATCAAACCGTCCGCGGGCTGAATAGAAGCGGGACACTCCACGAAATCAAAGAAATCGAATGCGGCAAATTTGACATCATTGTTGAAACCCTTCTCCGCCCAATTAGTTGGGGGCATGTTATTTACATGCATATAATTCCAAATGATAGGAGCAAAAC…
NODE_23464_length_449_cov_2.117021	449	149	10	3.363	95.973	300	2.31e-96	polyprotein... partial [Pea streak virus]	Carlavirus	TGAACCTGTTGTCGAACTTGGTACAGATTTGACTTTTGGAAAACACCAAACCAACATCTGCCAACCAATCCCTACAAGATCTGCCAGCATGATTCTCTATTGTAGCCGCACTTTTGCTTCGTTTCTTTTCTTCAAAGTCTTGCACGGCTTCAGCCATCAAATCCGGTCTATGGCTTGCACGTAATGGTATTTTCTTCAAAAATTCATCCAGCAAGAATTTCCCATACGGTAATGCTTCATTGAGCTTTGCTTCCTCAATATGAGGCTTGGAAAATCTTAACCTTTTCTTCACTGCCATCAGAAAGGTTAAATTATCTGAAGCTCTGTGCCTTGGGTAAATTGCTTCAAACCTCTCAGCCGCATTAGTCAACCGCTCACCGCAACCGCGATCATGGTCAT…
NODE_23767_length_444_cov_1.369272	444	147	10	2.8018	96.599	297	2.96e-95	polyprotein... partial [Pea streak virus]	Carlavirus	TGAACCTGTTGTCGAACTTGGTACAGATTTGACTTTTGGAAAACACCAAACCAACATCTGCCAACCAATCCCTGCAAGATCTGCCAGCATGATTCTCTATTGTAGCCGCACTTTTGCTTCGTTTCTTTTCCTCAAAGTCTTGCACGGCTTCAGCCATCAAATCCGGTCTATTGCTTGCACGTAATGGTATCTTTTTCAAAAATTCATCCAGCAAGAATTTCCCATACGGCAATGCTTCATTGAGCTTTGCTTCCTCTATATGAGGCTTGGAAAATCTTAACCTTTTCTTCACTGCCATCAAAAAGGTTAAATTATCTGAAGCCCTGTGCCTTGGGTAAATTGCTTCAAACCTCTCAGCTGCATTAGTCAATCGCTCACCGCAACCTCGATCATGATCAT…
NODE_31311_length_347_cov_0.824818	347	115	5	2.1758	99.13	242	5.12e-71	replicase [Pea streak virus]<>replicase [Pea streak virus]	Carlavirus	TCATCAGTGAATTGCTCAGTGACCATGTCCCGAAAACGATACTCCCTAGCATCCTTCTCCAGTAGTAGGTGCAACCATCTACTCCTTACGCCCTCCATTTCACAACGAGGGAGGTGAGTTTTGAACCACTGATCTTGCTCCATGAACTCATTGACAAGGGCTACTTCTACATCTTCAGTTTGCCCCAGGAATAACTCACCCTTCAGCCACGGATCACCACCCAACTTTTCTTCAACCAACCCTTGATCCTTGCCAATCTTACCGATAAAGGTCTGCTTAAATTTTGGATTCCCAGGAAGTATTTCCTTTAGCTTATCTGTGCTACTAGATCCTTTCAGGAAGTCCGC
NODE_35298_length_314_cov_0.626556	314	104	3	1.3822	98.077	211	1.74e-60	RNA-dependent RNA polymerase [Pea streak virus]	Carlavirus	CTTTCGTAACCAAGTGCCTTAGCCATGTTCACCCTAATTTCCTCTGCCAGAACTTTCCTGGGGGAAACAAAATGCACCCGCTTCCCTTCATTGGCCTTGAGAAACTTAATGAACAAGGTACTTTTACCTGCTCCAAAGGTACCAAGTATAACGGTCACGTTCCTACTCACAGATCCTGGACCTGGATTCTGTATCAATGGTTGATCATTGTAAAGTTTTGAGGAAATCACTCCCGTCAATCCGGAATGCAAGCTTTCACAGAGAATGTCAGCTCTATCTTTCTTGGCTTCATAAAGCAATTCAGTCCCTGCGGC
NODE_41350_length_277_cov_0.843137	277	92	4	1.6751	94.565	137	6e-35	RNA-dependent RNA polymerase [Pea streak virus]	Carlavirus	GCCATTCAACAGCTTTATGTGCACCACCATTGTACTTGTACTCCACTTGACATTTACTGAAAAAGGTCGCACTTCTGTTGCCCAAATCATCGAGGAAATTAACCCTTGCTTGATCGACCAGTATAGTCTTCCCACACTCAAAGCTCATGCCACAATCACAATTCAAGTGGGAGACCTCCCTATCAAAAGTCTTGGTGGTCTTAATCTCCTCTACCACCTCCTCAATTTCCTCAGTTTGCTCCTCTTCTTCCTTTACGGCCAGGTCCAGATAAGTAAG
NODE_6714_length_1227_cov_1.291161	1227	351	53	5.846	52.707	373	6.45e-122	viroplasmin [Caulimovirus sp.]	Caulimoviridae	GTCGAAGAAGATGAAAGAAAAAATGGAAAAGAAAAAGAATCCATTGATCAACAAACAAGCCAAAAGATTGACAGTCAACTTGGAGGCAAAAAGAAAGCTTATGTGATTTTTGATGGACCCATGAAAGGTATCTACCATAATTGGGAAACCACAAAGTTACATGTAAATGGAAAAAATGTCAGATACAAAGGTTATGAGACCCTTGAAGAAGCAAAGACAGCTTACAACGCTGTTTACAAGGAAGTTACAACAGCAAGCAATATAGTACAGCCATCAAAAATGGAGACTAAGAAGAAAATATCTGTAGATAGAATTATCTATGGAGAAAGCAAATTTGTTAAAGAAGTCACCATTGGAGACTACTACAAAAACTGGAGATGGTTAACCAACTACTCAGAA…
NODE_18623_length_560_cov_0.669405	560	186	9	2.4268	89.247	351	2.25e-114	polyprotein [Caulimovirus sp.]	Caulimoviridae	TTCTCTTGTGAGTGTATCTGCAAAACAATTATTTTCTGATTTTATTAGTTGAATATAAGGATAGAATTGTTGGATGCGCATTTGCCATCGAACAAGTCTTCCTTGTTTATGATCAACTTTTAAATTGTAGCGCCAAATTCCGCTAACATAAGTTGAATCAGTTTGTAATAAAAATCTTGATGGAATTAAATCCATTCTCCATCTTTCTTAAACTTTTAAACAAGAAAGAGTTTCTTTCTCGTTGATATGATATCTTGTTTCAGCATCTTTAAAAGACCCTGAAATATACTTGCACATGACAAGTTCATTATCCTTAATTCGGATGTTATTACTTGAATAATCAAGTCTTGTATCAGTCGAGACTGATTTTATATCTGATTGCCCAATAAGGATATCTGA…
NODE_20455_length_512_cov_1.287016	512	150	12	2.8828	85.333	277	1.86e-90	MAG: movement protein [Caulimovirus MSa3]	Caulimoviridae	CTTAGGATTAAGGGTATTTAAGACCTTAAAATAAATCCTATAACAAACAGCCATAATCTGACTACCAGCTTGAAAATCATAACCATTTGTATGAATATTCATTTGTAAAGATTTAAACAAATTTTTATCTGAAAGTGATAAGCTTAGATTTGGCGCTATGTCAAAATAAACAGGGCCATAGCAAAGGCTGGTTTCAATAACAGCAGCTAAAGATTGTTTGAAGTTATTACATCTACCATCTCTAACATAAGCCATGAGACTGGTATTTAATCCAAGCAAAGTTAAAGGTTTAATCGCAATTTGAATTAACCCAACATGCATATATTTATAATCTTTAAAGGATTCTAAATCCTTTTTGCATAGCATAAATATATCTTGAGAATCTTTTGAGATTCTAAC…
NODE_25344_length_419_cov_0.803468	419	140	9	2.7446	90	262	6.49e-83	viroplasmin [Caulimovirus sp.]	Caulimoviridae	TCTCCAAAAAGAGAAAAATAAGCCAAAAACCCTTGATGATTTCATGGGAAAATGGAGATGGTTAGCAAACTTCAAAGAAGAACTAGCACTTGAATGTTTTTATCCGGTCAAGTATGGGGTAAAAGCTAATACAGTTACAGGTATATCCAAGGAATTGCTCAAAGAATTCTATGACTATGGAATGCTCAAGACTATATATCTTGAATAAAGAGAAGGTCGTAGATTTCAAGAACTGGCTGATCTTCCAAAGGAGATTGGTGACACAGCAAAAAGATTTAATGATTTTCTTGCTAAAGGAAGAGAAATATATCTTCAATTCGAACAAACATACCCATGGTTCGAAAAAGAAAACAATCAGATGGCTGTAAAACCAAGGACAATCATAAAGATAGGCATCCC…
NODE_19280_length_541_cov_1.769231	541	181	15	3.7874	67.956	249	5.54e-77	viroplasmin [Caulimovirus sp.]	Caulimoviridae	CCTTCCTTTTCTTCTAGGTAGACGGTTCTCAAAAGTCCCATATCATAGAAGTCTTTAAGGAGTTCTTTTGATATTCCTGGAACTGTGTTTGCTTTAACACTGAGTTTGGTGTTTACTGGATAGAAGCATTCCAAAGAGAATTCTTCTTTATAATCTGCTAACCATCTCCATTTGGCTAAGAAGTCATCAAATTTGATTTCTCTTTTTGTCATCCTCTGGAGATTGATTATTGAATCTACTGAGACTTTCTTTTTAACTTCCATTGTTGATGGTTGTCCCATGTTAATAGAAGTGGCAATTTCTTTGTATGCTGCGTTGAAAGCAGTTTTTGCTTCTTCCATTGTTGGATAAGCTTTGTGTCTAACTGGTTTTCCATCAATATGAAGTCTTGCTATTGCC…
NODE_31316_length_347_cov_0.733577	347	115	11	4.804	96.522	239	3.12e-74	viroplasmin [Caulimovirus sp.]	Caulimoviridae	ATTGGTGATACGGCAAAGAGGTTTAATGACTTTCTTGCAAAAGGAAGAGAAATATATCTCCAGTTCGAACAAACCTATCCATGGTTTTTTGAAGAAAACAATTTTATGGCTGTAAAACCAAGAACAGTCATCAAAATAGGAATTTCAAATAAAACTTATCTACCTCCAAATTCAGAAAGTATTGGATGGACAGTAGATTCGTTCATTTATCAAATGAAGCGTTTTTATGATAACCTTATTAGATATGGTTCTACCATTATTAATTATAAGGTCCTCTACACCACAGAAACCTGTCTTATGGTCTGTGATTCGAAGAAGAAGGTTTCAGACGAACACCTCAAGCAGAC
NODE_37217_length_300_cov_3.704846	300	99	17	7.5833	64.646	126	1.16e-32	movement protein [Caulimovirus sp.]	Caulimoviridae	AGGAAACCATCCTTTCACTATATGTTATAGGATGAATTATGCATTAAGTAACTCTCATCATAGTATAGAGTTTAGTGGAAAAGAAAAGATACAGATAGATGAACTATTTGCATCATTCTTAAAATTAGAATCACCAATTCTAAAACCATTAGAAAAATCAAAGTCAATTATGTCCATTGACAGAACTCCTTTATTGCGGAGTAATAGTCTAAAGCCAAGACAAAATTCCGTGACAAAGTTTTTGGCCCCCAGATCTTCATTTGGGAATGAAGAGAAAGAAGAGCTTAAAAAAGCTATTTT
NODE_5852_length_1324_cov_1.368505	1324	417	58	4.5196	100	831	0	MAG: putative nucleocapsid protein [Alfalfa cytorhabdovirus 1]	Rhabdoviridae	GGGCGGCTTCCACCCTTTGTTACACCTATGCGAACTGCAGGTGTAGCCTTGGCAGAGAATGCAGCTGCCATATAAGGTGAAACCATATCACCTGTCTTACCTTGATTTGCCTGATAGAACCTCTCAACAGCATCCTTTAAAGCAGCCTTGGTAGCATCAGGGATTGATCCCATGCCGATGATATTGGCAGGGTTCTGGAGAGGATTAGTGTTGATCTTATACTTTCCTAGGAGCTCTGCGAGAACATAAACTAGTGCAGGGCAATTCTTGGTCTGCAGATTGATAAAGAATTGAGAGCTTAGGATTCTGCAGTACTTGAAAGCCGGGTTATACTCTCTGGCTGGAGTGGCACCAGGCATCTGCTTCTCAAATTTATTCAAGATCAGAACCATTTCTTTC…
NODE_49369_length_247_cov_0.821839	247	81	2	1.2024	98.765	164	1.69e-46	MAG: putative nucleocapsid protein [Alfalfa nucleorhabdovirus 1]	Rhabdoviridae	GTTTCCGTCATCCCCATTTTCTCAGCATAATAGATCTTATCCACTATAGAGGCATCCTTGGATAAGGAGATCATCTTGTTCTTGCACTGTATGAAAGCTTCTGCTTTGGCTCTACCTATCTCTTTTATGTGATTGTTGTTGGCTATTGCGAAAATGTTGAGGGGAGAATCATACCCTGCTTCGCTGCTGATACCTAGTTTAATCTCTATGTATGCCAATGTGGCCATTAACTCCGCAACATATGAAG
NODE_2964_length_1786_cov_71.173380	1786	491	2151	159.947	100	956	0	coat protein [Medicago sativa alphapartitivirus 1]<>coat protein [Medicago sativa alphapartitivirus 2]<>coat protein [Medicago sativa alphapartitivirus 1]<>coat protein [Medicago sativa alphapartitivirus 1]<>coat protein [Medicago sativa alphapartitivirus 1]		TCCGAATTGAATTGCATTCTATCTCGGTCTTATAAACTTAAAGAATTTTAGTCACAGCAGATTTTATTTTCTACTCCCCTCCCCCACATTATCATGGACAAATCTAAGAAGTATCTATCTGATGCTAAAGAAATCATCAAGGCTAATGGTCTTGAAGAAAAATTTCTCGCCGCTGCTGGTCTTTCATCTATGGATGAACTCGACCCTAAGAACTTCGCTGAGTTTGAAGCTCCTGCTCCTCCTCAAGTTATGAAGCCCTCTATCGCCGCTGCCCCCATCATTCAAAAACCGCTTTCCAAGCAGGTTGCTGATGCCTCTACTGGCTTTAATCCAGAGAGCGCTTCTGATATGCTCAGACCATTTATTGGTCTAAAGATTAACTACAAAGCTAGGAAGACT…
NODE_7904_length_1108_cov_3.982609	1108	351	78	9.0126	100	736	0	RNA-dependent RNA polymerase [Medicago sativa alphapartitivirus 2]<>RNA-dependent RNA polymerase [Medicago sativa alphapartitivirus 2]<>RNA-dependent RNA polymerase [Medicago sativa alphapartitivirus 2]<>RNA-dependent RNA polymerase [Medicago sativa alphapartitivirus 2]<>RNA-dependent RNA polymerase [Medicago sativa alphapartitivirus 2]		GTTTCCTTTTATTTTATTAACTTAAGGTGACGCCTAAATAACGTCTTAAACTTAAGACTTTCCGGGGATTCCGATAAAGTGATCCTTAGGCCAGTGCTTATCGGTTAAGATAATACGCTGTGGATCTTGGAGATGTTGGACAGTTTCAAAGTACGTCGGAAAGTGACTAATGTCAACTTGCACGTAACTTGGAATGTAGTTCTGTCTGTATCTAATACTACCTGGTAAACCATAAGGGTCGGGGGTAAACCCGCCTTTAGCCAGGAAGTTATGGATATCCTCGCAAATTTGGTATACACGGGTATGATTACCACAATTAGCGTAGGCGACTCCTATGGCTCGTGCCATTAGGGACGGTAGTGAAGACGTCCTCTCAGGATGTCTTAACATAGCTAATAG…
NODE_15442_length_662_cov_2.575552	662	191	31	5.9244	100	399	3.17e-134	MAG: RNA-dependent RNA polymerase... partial [Medicago sativa alphapartitivirus 2]		TTCCGAGAGTTTACAGAAGCTTCCGGTTTATAAATTAAAGATTTTTAGTCACAGCAGATCTCAATCTACTTTCACACACACACCACCATGCGAAACACAACCGTTATTGGGCACAAGCCCAGTCTTGCTAGGCCTCTTTATGGAAATCCAGATGCTGGATCCAATCCTGCCTACGCTGATACAGTTGATCACGCACTACGTCGATATTTAACTCCTGAAGAATTCAACAGAGTTGTTAATGGCTATCGCCGCTCCCCATGGAACGAAGATGCACTAAATGATGATATCGCTAAATTAAACAGCGATGAACATACCGTTATCAAGGATGAGCACTATTACAAAGCCATCGAACACACCAAGAAACTCTTCACACCAAAGGAGAAACTTAGGCCTGTACAC…

## Sheet: LN09
Contig Name	SeqLength	ProtHitLength	ReadsMap	Coverage	P ID	Score	E-Value	Description	PlantVirus	Sequence
NODE_139_length_3626_cov_10.203771	3626	1126	709	25.0618	100	2276	0	replicase P1 [Alfamovirus AMV]	Alfamovirus	CACGCTTGTGCAAGATAGTTAATCCATTTATTTTTCCTTGCGCTTTCCACAGCATTACGATCATTCAATACTGTGAAGAATTCACTATGAATGCTGACGCCCAATCCACCGATTCCAGCCTTAGTATGCGAGAACCTTTATCTCATGCCTCCATTCAGGAGATGCTTCGACGTGTAGTCGAAAAGCAAGCTGCAGACGACACAACTGCGATCGGAAAGGTTTTCTCCGAAGCGGGTCGTGCCTATGCCCAGGATGCTCTCCCTTCAGACAAAGGTGAAGTCTTGAAGATATCTTTTTCCCTGGATGCCACGCAACAAAACATACTACGCGCCAACTTTCCTGGTCGACGTATTGTATTTTCAAACAGTTCGAGTTCATCTCACTGTTTTGCGGCTGCCC…
NODE_939_length_2569_cov_4.870192	2569	782	239	11.9447	99.488	1518	0	RNA-dependent RNA polymerase [Alfamovirus AMV]	Alfamovirus	GAAAAGATAAGTTTTTTTCAGTTTAATCTTTTCAATATGTTCACTCTTTTGAGATGTCTTGGATTTGGTGTCAGTGAACCTACTGACACTTCCTCATCAGAGTATGTTCCCAAGAGTTCCGTTGAGGAGATTTCCAACGAAGTTACTGAACTCGATTCAGTAGATCCACCATCCCAATGTTACGAACGTGTTTTCGTATCATTGATGCTCGTAAGAAAGATGACTCAAGCTGCCGAGGACTTCCACAAGTCATTTGGGGGAGAACTCGATAGCCCTTGTTGTAGGGTTTACCGTCTTTATAGACATTTCGTTAATGAAGACGATGCACCCGCTTGGGCCATACCGAACGTCGTGAATGAGGATTCTTACGACGAATATGCCTACCTCCAAGAGGAGTTA…
NODE_2169_length_2027_cov_26.606448	2027	300	984	62.778	100	582	0	P3 protein [Alfamovirus AMV]<>movement protein [Alfamovirus AMV]<>movement protein [Alfamovirus AMV]<>movement protein [Alfamovirus AMV]<>movement protein [Alfamovirus AMV]	Alfamovirus	AAAAAACGCATCCCTTAGGGGCATTCATGCAGTTTAGCATGAGCATTTATATATGTGCACCAGCACATATATAAGCAATATGAAGTCGTTCCTATCAGGAGCGAATAGGACTTCATACCTTGACCTTAATCCACCCAGTGGAGGTCAGCATTAAATGACTTTAGCATCCCAAATTAATGGGGTACATCAATGACGATCAAAGATCGTCAGCTTCGTCGAGCAGCCCCACAGTAATCAAACTGCGGAGGGGCCCTGCTCGCGGGAACGCCTTTCTCTCGACCCAAACTTCGTTGAATCGGTATGAGGGATTTTTAGATCCCTCAGGCTGCGCATCGAAGTCCAAACAGAGGGCTACGGCATAGGAATGCTTGAAATTTTGATTTTGCATTCCCGCATGGG…
NODE_15486_length_652_cov_1.533679	652	122	17	3.3098	100	261	1.46e-83	coat protein [Allexivirus sigmamedicagonis]	Allexivirus	TAAGAATGTTGTGGAGCTCAAGTGCACGCTGCGACAATTCTGCATGTACTATGCCAAAACTTGTTACAACACTGGGAAAGCCCAGATGATTCCACCAGCATCATGGTCAACCCGCGGTTACCCCGAGAACGCCAAATTCGCTGCCTTTGACTTCTTCAGTGGTGTGACCAATAACGCCGTTCCAACTCCAGCTGGTGGCATGGCTTACTACCCAACGGCAGAAGAAATCGCCTCCCAGTCTCTGAATGCTGACCTGGCCATTGCGGGCTCTCGCACCAACCCACACCAATACTCCACCCGCGGTAATATGATGGGTATGCAACAAGTTCGAGCGCGGGACCCACCTCCAATGATCACCTTTGGAGAATAATCACCACCATCGTCCTGGCAGTAAGACGC…
NODE_190_length_3468_cov_141.260677	3468	802	10560	367.572	99.377	1601	0	ORF2 [Medicago sativa amalgavirus 1]	Amalgavirus	GCCGGGGGCCCGCATAATCGCGGTGCCACGGACAATTTCATTAAATATTAAGTTCATGATTACAGGGAGTTAGGGAAAGAAAATTACAGGAGGAAACATGAAAGAAAATACAAGCTATTCCCTACTTGATCTAATTCCATCGAGCCACCTCACGAAGTCCTCCACACATGCGAAACCTCCTAACTCGAGCCTCCCCCGCAGTGCACGTAACGCGCGGCCAGCCTTCTCCAAATCCTTGGGTGCATCCGGGTCTGCCCCATCTTTCAATCTGAATGTCTTCGTTTCACGCAGATATTTCGAAATGGGGTGGTGATGTAGCCAATTAAGCCAACTCCTCAGGTCATTCCCAAATTGCCCCTCACCCACAAAAGCGTCACCTCTAATGATGTCCATGAACTG…
NODE_8_length_5523_cov_178.039266	5523	1102	17205	410.665	98.004	2248	0	RNA-dependent RNA polymerase [Pea streak virus]	Carlavirus	TAGGTTCTAGCTTATACATTATTTAGGTTTTACTAGCAACCGCACACACTTAGCACGCATTATTACGCCAATTCTCCTTGGCTCCACAACCGAACATTCCACCGGTAACAGACGCATCATTACTTGCGTAGCGGCTATTTCTGTCAGCTCTAGCCAAAGCATTCTTCTTATGAGTGTTGAAGGCAATATACTCATCAGATGTGGGTCGCCGAATCAGACCATCCGCAGGTTGAATAGATGCAGGACACTCCACAAAGTCAAAGAAGTCGAATGCAGCAAACTTGACATCATTATTAAAACCCTTTTCCGCCCAATTCGTTGGGGGCATATTGTTTACATGCATATAATTCCAAATGATAGGAGCAAAGCTCCTGCAAACTTGCCTCAGAGTGCACTGTT…
NODE_4827_length_1477_cov_39.861823	1477	262	1036	90.7461	99.618	512	4.32e-178	coat protein [Pea streak virus]<>coat protein [Pea streak virus]<>coat protein [Pea streak virus]<>coat protein [Pea streak virus]<>coat protein [Pea streak virus]<>coat protein [Pea streak virus]	Carlavirus	AATTGTTCAAATGCCATTGATAGCACCTCCTGATAATTCAAGATCATTCCTTGCTTTGGCAATTGGAGCGGGCTTTGCGGTCATTATATTCACTTTGAGGTCCAACCAATTGCCTCACGTTGGAGACAATATTCACTCATTGCCGCACGGAGGTTTTTATAAGGACGGAACAAAAACCATACAGTACCACTCCCCTGCGAGAGTCTCGAACAATTGGTTCAAGGGCCCAAACAACATACAGGCTTTAGCCCTGGTTCTGTTGATCATTGGTCTGATTCACGCCTCATCCTTAAGAACAAACAAGGGATGCAACTGTCACAAATAATTGTTGGTTTGATTTCCTGCTGTGTAGTGCTACTTAGTTTACACGTTATTGAATTTTATCTTAAAAATACCCAA…
NODE_10384_length_926_cov_4.907386	926	244	76	11.1955	99.18	494	6.47e-175	triple gene block protein 1 [Pea streak virus]<>triple gene block protein 1 [Pea streak virus]	Carlavirus	GAGGAAACTGATGCCTTTTACAATTGTGTAAGGGTCATTATCAAAAGAAGTCACTTACTACGGAGCGATGTTAAGACTGTGTTTTTGAACGCTAAATCTCTGATGGAAAGTTTGCATTAAGCTTAGATTATCGCTAATATAGTTTGATTAGATGGATGTGTTCATAAACAATTTGTTAGAGTGTGGTTTTAGGAGAAATAAAATTGTGTTTGATTTGCCTATAGTAGTTTTAGCTGTTCCCGGCGCTGGTAAAACTTCATGTATCAGGCGTTTGTTGCGTCAGGATTCGAGGTTTGAAGCCTGGACTTTTGGGGTAGCGGACCATCATAACTGTTCTGGCCGTTTTATCAAAGGAATCTCTGAGGAATCCAAACCTGATCCTAGCAAGTTTATTCTGAT…
NODE_11328_length_862_cov_2.476553	862	287	36	5.5777	95.122	504	2.79e-161	RNA-dependent RNA polymerase [Pea streak virus]	Carlavirus	GAGAGCGGAAGGGAATCTGGTGGCTCGATATGTGCTGAGCGGCTTGCAAGCTGAAGATATTGATGCCTACATAATGCGAGCTCTATCTGAGTTACAGGAGGAGGAAGAAGAGCAAATTTTGGATAGGAAAATGCTCACCTATTTGGAACTAGCTGTAAAGGATGAGGAGGAGCAAGTTGTGGATGTTGAAGAAGTGGTTGAAGAGGTTAAAGAAGTAAAGCCCTTTGATAGGGGCGTCTCCCACTTAGACTGTGATTGTGGAATGAGCTTTGAGCGTGGAAAAACTATGCTAGTTGATCAAGCAAGGGTTAACTTCCTGGATGATTTGGGTAACAGGAGTGCGACCTTTTTCAGCAAGTGTCAGGTGGAGTATAAGTACAATGGTGGGGCTCATGAGGC…
NODE_17406_length_583_cov_1.133333	583	194	12	2.5008	97.938	392	1.95e-122	RNA-dependent RNA polymerase [Pea streak virus]	Carlavirus	ATTCTTGCAATCTAACTCTGAACGTCAAAGGGGCCAGGTTGCTCTCAAAATCTTCTAAAGCAACTTTCATGATTGCGTCAAACTTCCCATATAAGAACTTTGGGAGGAGCTTCAGAAACTCAGCTTTCATTCTTGCCCAGTTATCTCTCAGTATCAAACTGTTCAGACCCCGCTTGCTAATGTGCAATGCAGCGTACTCCCTCACGAATTTGATCTCAAATGCGCTGGGCTCTTGCACTATTTGCCCTAATTTGGCTATTGCAGATTGCACATCAGGTTTATTGAGGGTCATTAAATACCTCTCTATTTTGGAGATTGTGGTGTAAGAGATCGGTAAGCACTGAATATCACCCTCCATGAGATCCGCTATACCTTTTGTACCCACTGCCTCAAAGTTGG…
NODE_22899_length_447_cov_1.430481	447	148	13	4.0336	100	311	4.6e-106	RNA-dependent RNA polymerase... partial [Pea streak virus]	Carlavirus	TTGATAATGACCCTTACACAATTGTAAAAGGCATCAGTTTCCTCCTCATTCATAGCATTGACTGCTTGCTCTCCGCGCTTGTAAGCGTAAGACAATTCAATGGCATAATTATCAATGCAATTATGCAAGTTCTTCTTCTCCCTGGCAATACAGATTCTCTCATACACCAATTGAGGCTTTTTGAAAATACCGAATGGCAGCAAAGACCAACCACAAAAAGTGGGGTTCTTTGTGAACTGCACTTTGGCTTTCAACTTCAACTTGGACAAGAAATCTTCAAATTTGTCACTAACTTTCAAATGCTTTGAAGCACACATATCATCCCCCGCAAAACAAATGAATTCATCACCTCTGGTATCATATCGCAAGAAGGTGAAGAGGGCATTGGCCATGGTGTTA…
NODE_20403_length_498_cov_2.117647	498	146	17	4.4016	94.521	289	3.49e-96	hypothetical protein [Pea streak virus]<>hypothetical protein [Pea streak virus]	Carlavirus	CTTACGCTCACTCGTGATCTCGAAATCCAGCTCTTGCAAGAGTTTGACGATGGGTAGAGGGACTCGGTGGGAAGAACACTTCGAGAATACGCTCTCAAAAGCAGCAGAACTCTTTAGCATTAACTGAGCGACGTCTCCAAAAATGGCAAAAGGTTTGAACTTTTCCCAATCACCTCTCTGGAATTCGTCTATCAGAACAAACTTGCTAGGATCAGGTTGGGATTCCACAGAAATTCCTTTGATAAAGCGGCCAGAACAGTTATGATGGTCCGCTACCCCAAAAGTCCAGGCCTCAAACCTCGAATCCTCACGCAACAAACGTCTAATACTTGAAGTTTTACCAGCGCCGGGAACAGCTAAAACTACTATGGGCAAATCAAACACAATTTTATTTCTCCT…
NODE_22996_length_445_cov_4.833333	445	134	34	9.9977	97.015	265	5.94e-87	triple gene block protein 1 [Pea streak virus]<>triple gene block protein 1 [Pea streak virus]	Carlavirus	TCTGCTGCTTTTGAGAGCGTATTCTCGAAGTGTTCTTCCCACCGATTCCCTCTACCCATCGTCAAACTCTTGCAAGAGCTGGATTTCGAGATCACGAGTGAGCGTAAGGGCGTACTGGAAGTTAGAACCCTACTCGGAACTGAACCAGAGGGTGTTGTGACCTGTTTTGAATCCGAAGTCTGCGAGTTTCTCGATTACAATCAGATCAACCATAAGGGCCCTGCGGACATTATTGGTCTAGAATTCCCAACCGTCTCTCTAGTTATATCTGGCAAGTCTGCTATAGGTGTTCACAGAGCTGAATTTTACATCTGCTGTACTAGGGCTACAGAGAAACTCTTAATTATAACACCGGAGCCAGAGGGATTTCATAATTGTTCAAATGCCATTGATAGCACC…
NODE_32480_length_328_cov_0.894118	328	96	6	2.0731	100	206	1.34e-58	RNA-dependent RNA polymerase [Pea streak virus]	Carlavirus	ATAGAATCTGTGATCTATGTAATTCGGCAGTACTTTATAAAGTAAATAATTCTCCAAAGTTTTACAAACTGGATGCGAATGTGGCATAGCTGAAAAGGGACTGAGATATAAACCATTGCTTATCAATTTTTGCTTAGCTATCGGGCTTAGCGCATAATTAAATAAGTTATGATTATCTTGTTCCACTCCCTTCAAGTTCGCTATAGCTGGTATCGCAATTAAGCTTTGCTCTGAAGAAGAAAAAGAACCCAACACTTCCTCCAATGGACTACGGTATGTAAGAGCCATGTTTATGTTTTTGAAATGATCTTAAGATTATTTCAAAAAG
NODE_47465_length_245_cov_1.360465	245	81	5	2.8694	100	173	1.62e-47	RNA-dependent RNA polymerase [Pea streak virus]	Carlavirus	GGTCTTGATGTACCTGTAATCAGCAATTAAATCCCTAGGCAAGCCCAAATGTTCCATTAGGGTTAATTCAAAGGCCATGATCCAGTGATCTTGGGAAGCATCGAAAGCCTCATAGTCCGACTCAGTACAGACTCCAGTGAAATTACCCCTGATAACCCAATCATCCAACTCTTCTAATCTCTTCCCTGAGTGGATGTAGTAGTTTGTCTTCAGCAAAGCCTCACCTAGTAGCTTTTCAATATAGC
NODE_45752_length_251_cov_0.876404	251	83	2	1.2032	100	169	3.18e-46	RNA-dependent RNA polymerase [Pea streak virus]	Carlavirus	TGAATATAGAGCAGTTGTGCTCGTTGCTGGATTTACAGAGAAGAAACTCGTCAGGGCTTACTATGGGCAGGATTGCAAGGTCCTAACCTTTGGGGAATCCACGGGGTTGACGTTTGACAGGGGTTTAATCATCCTGAGTGCTGATTCCCTCAAAGTCAATGAAAAAAGATGGGTCACTGCCCTATCAAGATTCAGACAAAATCTTGCTATCTTGAACTTAACGGGAGATACCCTAGAGAATTTGGTCCTGC
NODE_14953_length_673_cov_1.108333	673	153	24	4.8469	47.712	157	4.98e-41	viroplasmin [Caulimovirus sp.]	Caulimoviridae	CTACAGCTTACTATACGACAAAAGAAATAAAGAAAATACAGAAAAGTAGATTACATAATTGCCTTAGAGATAAGGCTTATCTCTAAATGGGTCCCATGCCCACTAACTTTCTACATTTTCTTCGTTGTTTGGTGATATGTCGCTATCATACAACGATTCTTTGTCGGCCACGTTTTTCATGTCCTTTGCGCACCACTTGCATTGGTGTCCTTTGTATTTTTGAAAGTGTCGGCAGCACTCCTGTTGGATTGGGTCGGGTAGACGGCCCAAGTCTGCTTCAAGCCCACTAAAGTTTTCTTCGAACTTTAGAATTTGCTGAAGGTGTTCTTCTCTTGCTTGTTTCCTTGAGTCACTGTAGACTAGAAAACTTTATTTTGCAGTAATTACCCTGAAGTTAGG…
NODE_32479_length_328_cov_0.917647	328	107	3	1.3811	63.551	141	7.65e-37	viroplasmin [Caulimovirus sp.]	Caulimoviridae	GTAGAATCAAACGTTGCCGTAGATCCAATTGATGAGCAACTTGGAAAAAAGGTCTATGTCATTTTTGATGGGCCTATGAAAGGAATTTATAAAAACTGGGCAATAGCAAGACTTCATATTGATGGAAAACCAGTTAGACACAAAGCTTATCCAACAATGGAAGAAGCAAAAACTGCTTTCAACGCAGCATACAAAGAAATTGCCACTTCTGTTAACATGGGACAACCATCAACAATGGAAGTTAAAAAGAAAGTCTCAGTAGATTCAATAATCAATCTCCAGAGGATGACAAAAAGAGAAATCAAATTTGATGACTTCTTAGCCAAAT
NODE_39290_length_279_cov_3.466019	279	77	13	6.1003	68.831	101	2.51e-23	movement protein [Caulimovirus sp.]	Caulimoviridae	GATGAATTATGCATTAAGTAACTCTCATCATAGTATAGAGTTTAGTGGAAAAGAAAAGATACAGATAGATGAACTATTTGCATCATTCTTAAAATTAGAATCACCAATTCTAAAACCATTAGAAAAATCAAAGTCAATTATGTCCATTGACAGAACTCCTTTATTGCGGAGTAATAGTCTAAAGCCAAGACAAAATTCCGTGACAAAGTTTTTGGCCCCCAGATCTTCATTTGGGAATGAAGAGAAAGAAGAGCTTAAAAAAGCTATTTTAGAATTAAA
NODE_47630_length_245_cov_0.720930	245	84	2	1.1224	42.857	77.8	3.97e-14	viroplasmin [Caulimovirus sp.]	Caulimoviridae	CCTGAAGTTAGGTAATTTTGATCCAAATCTGATGAGAGTATCATAGAATTTTTCCATTTGATGCAGAAAACACTCTGGTCTTGGATCTACATCTCTTCCATCATTTGTTGGATATGAATGATTTGAAATGCCAATCTTGATTAAGTGTCTGGCTTTAATAACTTCATCGTCTTCAAACCATGGATAAGTTGAAGTAAAAGATAAAAAGAACTCTTTACCTTTTGCGAAGCTATTATTGAATTTAT
NODE_16842_length_601_cov_0.859848	601	199	8	1.832	98.492	407	3.16e-139	MAG: putative nucleocapsid protein [Alfalfa nucleorhabdovirus 1]	Rhabdoviridae	ATAAATTCTAGGTTTTGGAAATACAGAAATCTCAGCAGATTGAATGCTCTGGGATCCCCCTGCTTAAAACTTGTCTCAGCCGAGGCAACATGCAAGACCAGAGTGTTTTTGACTCTAACGAAAGCATCGAATGCACTTCGCAGACTCAATATCCACGCCGAATCCGGAGCAAACTTACTGAATATTTTTGATGATTTCTGATAGAATTTCATGTAAGTACCTGGTAATTTGCTATACTGGAGCGACAGAGCTACAGAGGGTGATTTCACAACATACCGGGTTAACCATGATAAAAGGAAACAAATAGCGTTTGCCTGATCTTTCATTGATTCCTCCGCAGTGTCGTTTGTTGATGGGACTATTGTTGTGACGACAGCCGGAGACCCACTTTGAGTCATC…
NODE_40601_length_273_cov_1.215000	273	91	5	2.2307	100	190	4.09e-56	MAG: putative nucleocapsid protein [Alfalfa nucleorhabdovirus 1]	Rhabdoviridae	CTTGCACTGTATGAAAGCTTCTGCTTTGGCTCTACCTATCTCTTTTATGTGATTGTTGTTGGCTATTGCGAAAATGTTGAGGGGAGAATCATACCCTGCTTCGCTGCTGATACCTAGTTTAATCTCTATGTATGCCAATGTGGCCATTAACTCCGCAGCATATGAAGTTCGCAGCCTATTGAAGTATCTTGCATCTAACAACCTAGCATATTTCCACAGCCTCTCTTTTGACATTCCACTAGGTATTATCCCATTGTCGAGAGTGGACATGAT

## Sheet: LN10
Contig Name	SeqLength	ProtHitLength	ReadsMap	Coverage	P ID	Score	E-Value	Description	PlantVirus	Sequence
NODE_149_length_3681_cov_29.929324	3681	1126	5068	122.673	99.911	2273	0	P1 [Alfamovirus AMV]<>replicase P1 [Alfamovirus AMV]<>P1 protein [Alfamovirus AMV]<>MAG: replicase P1 [Alfamovirus AMV]	Alfamovirus	CACGCTTGTGCAAGATAGTTAATCCATTTATTTTCCTTGCGCTTTCCACAGCATTACGTTCATTCAATACTGTGAAGAATTCACTATGAATGCTGACGCCCAATCCACCGATTCCAGCCTTAGTATGCGAGAACCTTTATCTCATGCCTCCATTCAGGAGATGCTTCGACGTGTAGTCGAAAAGCAAGCTGCAGACGACACAACTGCGATCGGAAAGGTTTTCTCCGAAGCGGGTCGTGCCTATGCCCAGGATGCTCTCCCTTCAGACAAAGGTGAAGTCTTGAAGATATCCTTTTCCCTGGACGCCACGCAACAAAACATACTACGCGCCAACTTTCCTGGTCGACGTATTGTATTTTCAAACAGTTCGAGTTCATCTCACTGTTTTGCGGCTGCCCA…
NODE_4597_length_1715_cov_16.485384	1715	509	503	38.7878	99.804	997	0	MAG: P2 protein [Alfamovirus AMV]<>MAG: P2 protein [Alfamovirus AMV]<>MAG: P2 protein [Alfamovirus AMV]	Alfamovirus	TCCTACCATAAGGGATGTCTTCTTCTCTGGCCTTTCTCGGCACGGATCGCCGGAAGTGATCCAGAATGCTCTTGATGAATTTCTTCCGCTCCATCATTCAATTGATGATAAGTATTTTCAAGAATGGGTTGAAACCTCAGATAAATCTCTCGATGTCGATCCATGTCGAATCGATCTGAGTGTTTTCAACAACTGGCAGTCTTCGGAAAGCTGCTATGAACCTCGGTTTAAAACCGGTGCATTATCCACACGTAAGGGTACTCAAACTGAAGCCCTATTAGCAATAAAGAAACGTAATATGAATGTGCCTAACCTGGGGCAGATTTATGACGTGAATTCTGTTGCTAATTCCGTGGTTAATAAGTTCTTAACAACTGTTATAGATCCTGATAAGTTGTG…
NODE_2643_length_2066_cov_139.853487	2066	300	13019	429.203	98.667	576	0	movement protein [Alfamovirus AMV]	Alfamovirus	GAGTTCAGACGTGTGCTCTTCCGATCCCTTAGGGGCATTCATGCAGTTTTGCATGAGCATTTATATATGTGCGTTAGCACATATATAAGCAATATGAAGTCGATCCTATCAGGAGCGAATAGGACTTCATACCTTGACCTTAATCCACCCAGTGGAGGTCAGCATTAAATGACTTTAGCATCCCAAATTAATGGGGTACATCAATGACGATCAAGATCGTCAGCTTCGTCGAGCAGCCCCACAGTAATCAAACTGCGGAGGGGCCCTGCTCGCGGGAACGCCTTTCTCTCGACCCAAACTTCGTTGAATCGGTATGAGGGATTTTTAGATCCCTCAGGCTGCGCGTCGAAGTCCAAACAGAGGGCTACGGCATAGGAATGCTTGAAATTTTGATTTTGC…
NODE_14379_length_927_cov_9.463700	927	297	145	20.6419	99.663	575	0	RNA-dependent RNA polymerase [Alfamovirus AMV]	Alfamovirus	GAAAAGATAAGTTTTTTTCAGTTTAATCTTTTCAATATGTTCACTCTTTTGAGATGTCTTGGATTTGGTGTCAGTGAACCTACTGACACTTCCTCATCAGAGTATGTTCCCAAGAGTTCCGTTGAGGAGATTTCCAACGAAGTTACTGAACTCGATTCAGTAGATCCATTATCCCAATGTTACGAACGTATTCTCGTATCATTGATGCTCGTAAGAAAGATGACTCAAGCTGCCGAGGACTTCCACAAGTCATTTGGGGGAGAACTCGATAGCCCTTGTTGTAGGGTTTACCGTCTTTATAGACATTTCGTTAATGAAGACGATGCACCCGCTTGGGCCATACCGAACGTCGTGAATGAGGATTCTTACGACGAATATGCCTACCTCCAAGAGGAGTTA…
NODE_14380_length_927_cov_5.789227	927	297	84	12.1726	99.663	566	0	hypothetical protein [Alfamovirus AMV]	Alfamovirus	TGAAAAGATAAGTTTTTTCAGTTTAATCTTTTCAATATGTTCACTCTTTTGAGATGTCTCGGATTCGGTGTTAGTGAGCCTACTAACACTTCCTCATCAGAGTATGTTCCCGAGTGTTCCGTTGAAGAGATTTCCAACGAAGTCGCTGAACTCGATTCAGTGGATCCATCATTCCAATGTTACAAACATGTTTTTGTATCATTGATGCTCGTAAGAAAGATGACTCAAGCTGCCGAAGACTTCCACGAGAGTTTTGGGGGAGAATTCGATAGCCCTTGTTGTAGGGTTTACCGTCTTTATAGACACTTTGTTAATGAAGACGATGCACCCGCTTGGGCCATACCGAATGTCGTGAATGAAGATTCTTACGACGATTATGCCTACCTCCGAGAGGAGTTA…
NODE_1_length_8068_cov_1366.925078	8068	1908	192799	3163.46	98.532	3839	0	RNA-dependent RNA polymerase [Pea streak virus]	Carlavirus	TTCCCCCCCTATCTTTTTGAAATAATCCTAAGATCATTTCAAAAACATACACATGGCTCTTACATACCGTAGTCCATTGGAGGAAGTGTTGGGTTCTTTTTCTTCTTCAGAGCAAAGCTTGATTGCGATACCTGCTATAGCAAACTTGAAGGGAGTGGAACAAGATAATCATAACTTATTTAATTATGCGCTAAGTCCGATGGCTAAGCAAAAATTAATAAGTAATGGTTTATATCTCAGTCCTTTTTCAGCTATGCCCCATTCGCACCCAGTTTGTAAAACTTTGGAGAATTATCTGCTTTACAAAGTATTACCAAATTATATAGATCACAGATTTTACTTCGTTGGAATTAAGGAGAGTAAAATCAACTTCTTGAGAAGTAGGGAAAAGAAATTGAA…
NODE_44040_length_343_cov_4.074074	343	77	38	12.309	100	158	4.56e-45	coat protein [Pea streak virus]<>coat protein [Pea streak virus]<>coat protein [Pea streak virus]<>coat protein [Pea streak virus]<>coat protein [Pea streak virus]<>coat protein [Pea streak virus]	Carlavirus	GGCTTCAGGGTTCCAACCCAGCTTTTGAAGATCATCGAGCGTGGGTCGAGTAAAGATGTTTGAACCATCAAGTTTCATTTTGTCAGACACCTTCAGCCTTTTTCTGTCCGCCTCCCAACCTCCATTAACTATGGATGAACCTGCAATACTTTTCGCAGTTAGGTCCTGCAGAGCCTGGAAACGCTCCAATAGAGATTTCTGCAACCCCTCAGCATCCCGAATAAACTCTTTCTCGCTCCCTAGCTTCGAACTTTGCTGCTCAAGCTGTTGCTTCAACCTAGCCTCAACACGAGCCTTCTCTTCAGCAGCTTTCTGTTGCTCCGCCATCTTTATCAAATACTTC
NODE_59475_length_270_cov_1.563452	270	83	8	3.9963	95.181	137	2.41e-39	hypothetical protein [Pea streak virus]	Carlavirus	ATCTCGATCATTATATTCACTTTGAGGTCCAACCATTTGCCTCACGTTGGAGACAATATTCATTCATTGCCGCACGGAGGTTTTTATAAGGACGGTACAAAGACCATACAGTACCACTCCCCTGCGAGAGTCTCGAACAATTGGTTCAAGGGTCCAAACAACATACAGGCTTTAGCTCTGGTTCTGCTGATCATTGGTCTGATTCACGCCTCATCCTTAAGAACAAACAAGGGATGCAACTGTCACAAATAATTGTTGGTTTGATTTCCT
NODE_5793_length_1561_cov_4.985887	1561	434	176	15.1858	87.097	748	0	viroplasmin [Caulimovirus sp.]	Caulimoviridae	TCTTCAGAGAGGGGGGAGATGGTTAAAATGATCGAAAGTCTAACCAAGATCATAAATGTTGAAGCTCCAACAGCAACAACAACAATAACAGAAGAACCAACAAAAAAGACTTTGAATGAACAACAAAGTTTTTCATCAACATCCTCAGCAGGCTCTATGCCAGAAGAAGATACAAAAAAGTCATGGGCTGACAAAGTCGAACAAGAAGATGAGGAGTCAAAAAATGGTTTAGACCAGCCAAGCGATGTTGCCGACCTACAACCAGCAAAGAAGGTGTATGTCATCTTTGATGGTCCAATGAAAGGCATCTACAACAACTGGGCAATTGCAAGCCTCCACATTAATGGCAAAAATGTCAGACACAAAGCTTATCCAACAATGGAAGAAGCAAAAGAAGCT…
NODE_19223_length_734_cov_2.204236	734	194	24	4.7262	94.33	386	8.47e-127	polyprotein [Caulimovirus sp.]	Caulimoviridae	CAGAAAATGATTTTTTGGTTGTAAATGTTGATGCAAATCAGTTTACTTGGGCTGGAGTTATGAGAGCTCTTCCTAATGGTAAACAAAAACTGGGATTAAATCTCAGTGGATATGTTGAGGATGAAACCCCACAACAATCCTATACCATTGTGGGCGCAACCCCACAGTTAAAATCAGATACCCCTAATGGGCGATCAGATATAAAATCAGTTTCGACTGATACAAAACTTGATTATTCAAGTAATAACATCCGAATTAAGGATAGAGAACTTGTTTTATGCAAGTATGTTTCAGGTTCTTTTAAAGATGCTGAAACAAGATATCATATTAATGAGAAAGAAACCCTTTCTTGTTTAAAAGTTTTAGAAAAATGGAGAATGGATTTAATTCCATCAAGGT…
NODE_4613_length_1713_cov_5.065854	1713	359	197	15.2499	51.532	366	7.48e-117	viroplasmin [Caulimovirus sp.]	Caulimoviridae	TCTTAGGCAAAAGCAGGAGCAAATCGCCTCTGCAAAAAATAGTCTAGAAACTCTTCTTTCTGAAGAGGGGGAGATGATATTAACAATACAAAACCTTGAGAAACTTTGTAAAAAAGAAACATCAACAGTTTTAGAACCTAAAAATAAAGAAAACTGGGATCTATTAGGACAAGATTCTGGAAAATATAACTACTATGTCAAATATACAGTCCCAAAAGAATCAGAAACCCCGATTGAGTCAATAGTCTCAAGTGGATGGAATTCAACAGCTAAAGATCAGAAACCTTTAGAGAAAACCCCAACAACTGTCCTTGCAGATCTACCAAAAACATCTTGGGCTGATAAAGTCGAAGAAGATGAAAGAAAAAATGGAAAAGAAGAAGAATCCATTGACCAACA…
NODE_43060_length_350_cov_1.837545	350	116	9	3.56	91.379	227	1.36e-69	viroplasmin [Caulimovirus sp.]	Caulimoviridae	CTACTGTCCATCCAATACTTTCTGAATTTGGAGGTAGATAAGTTTTATTTGAAATTCCTATTTTGATGACTGTTCTTGGCTTTGTAGCCATGAAATTATTTTCTTCAAAAAACCATGGATAGGTTTGTTCGAACTGGAGATAGATTTCTCTTCCTTTAGCAAGGAAGTCATTAAATCTCTTTGCTGTATCACCAATTTCTTTTGGAAAATCAGCCAATTCTTGGAACCTGCGACCTTCTCCTTCTTCAAGATACATGGTCTTAAGCATTCCATAGTCATAGAATTCTTTAATCAATTCTTTGGATATTCCTGGAACCGTATTAGCTTTTACCCCATATATGGTGTTGACT
NODE_35801_length_411_cov_1.920118	411	136	14	5.2068	75.735	226	7.99e-67	polyprotein [Caulimovirus sp.]	Caulimoviridae	TTTCTTTTAAAATGAGGCCTAAATACTCGATTTCTTTTTTAGCTAATTGTGATTTCTTTTTTGAAATAACAATCCCTTTTTCTGAAATTCTATTTAAAACAGTCTCTACATCTTTAAGATGTTGTTCTTTAGTTCCTTTTGTAAAAACTAAAATATCATCAATATATGCCAAACATATATGTTCTAATCCTCTAAGAGCATTATCCATAAATCTTTGGTATATAGATGGTGCTTGTTTTAATCCAAATGGAAGGACATTCCATTTCCATTGGTAGTGACCTTGTGGACATGAAAAAGCTGTTAAAGGCTTAGTTTCTTCAGAAAGCCTAATTTGATAGTATCCTGATTTTGCATCAAAGGATGAAAACCAATCGCTTCCTTTTATTTTTTGTAAAATAT…
NODE_43839_length_345_cov_1.073529	345	114	5	2.113	71.93	154	8.21e-41	polyprotein [Caulimovirus sp.]	Caulimoviridae	TGGATTTGTTTTCTATCCACTATTTGATCAGGAAAAAGTAAAAAAAAATTCTTAAAAATGTGGAGATAAATCGAGCTTTCCTCCTTCTCTTAAAATAAGACCAAGGAATTCGATTTCTTGTTTCAAAAGTGTTGACTTTTTCCTGTGGATAGAACAATACCTCTATCTTTTATTCTGTTTAAAACTGTCATAACATCTTTGACATGTTGCTCTTTACTTCCTTTAGTGAAGATTAAAATATCATCGATATATACAAAACATATATGATCAAGGCCTTTTAGAGTATTGTCCATAAACCTTTGATATATTGATGGTGCCTGTTTTAAACCAAATGGTAAAACATTC
NODE_10641_length_1132_cov_6.078376	1132	375	144	16.5618	98.667	761	0	MAG: putative nucleocapsid protein [Alfalfa nucleorhabdovirus 1]	Rhabdoviridae	CAAAAGAACAATGGCAGAAGATCTTACAGGCCTCCAAGAAGGAGTTCGTCCAGAAATATCATCAGGTCGTCAATGTATTCATAGAGAATACAAATTTGAAGAAGCTGCTAAGTTCCCAATTTATAAGATCAGTGCAAAAAAGGATGAAGAAATAGTCCAGTTTTTCAATAAGTTCATTGATGCTAAGACCAAAGATGTTACTGAGAAGGATATGCTTTCTTTTGTAGGTGTAGCCCTGAACCTGCGGCACCCAATAACAGGTCAAGAAATCTTCCACGAGCCATGGACCCCCGATATCATGTGCTCTGATTTTGCAACAGCGGTGCCCTCCGAGACAAGCAAGGTGTCTATGACTCAAAGTGGGTCTCCGGCTGTCGTCACAACAATAGTCCCATCAAC…
NODE_58464_length_273_cov_1.560000	273	90	5	2.6777	92.222	166	4.63e-47	MAG: putative nucleocapsid protein [Alfalfa nucleorhabdovirus 1]	Rhabdoviridae	TTGTTAGTATAATCAACGAAGTCTCCTTGCCTCCTCCCCTCATCTTGACATGGTTACGTATGAGTGGAGCTGAGCTTGCAATAGATGAGGCTGGTCTGATCATGTCCACTCTCGACAATGGGATGATACCTAGTGGAATGTCAAAAGAGAGGCTGTGGAAATATGCTAGGTTGTTAGATGCAGGATACTTCAATAGGCTGCAAACTTCATATGTTGCGGAGTTAATGGCCACATTGGCATACATAGAGATTAAACTAGGTATCAGCAGTGAAG
NODE_29521_length_492_cov_9.083532	492	67	73	20.2825	100	139	1.47e-35	MAG: putative nucleocapsid protein [Alfalfa nucleorhabdovirus 1]	Rhabdoviridae	CCTCAACATTTTCGCAATAGCCAACAACAATCACATAAAAGAGATAGGTAGAGCCAAAGCAGAAGCTTTCATACAGTGCAAGAACAAGATGATCTCCTTATCCAAGGATGCCTCTATAGTGGATAAGATCTATTATGCTGAGAAAATGGGGATGACGGAAACATCGAAGGGTCTCCCTACAGCAAGCAACACCATGTCAGGAAAGCGCAGAGCGGAAGAACCGCCAGAGAAAGAAGAAAGCAGGAAGAAGAAACCCCCTCCAGTGCTCAACATGCCAAAGCCCCCGCCATTCTGACTGACATCTCATAACATAAATTTAAGAGTAGGGTGTTCAAGTCCTTCAATATTGTTGGAACATGTGTGGAAATCTATATTATATAAATTTAAGACCCATTTCAA…
NODE_58239_length_274_cov_0.885572	274	86	3	1.4489	67.442	129	5.91e-33	nucleocapsid protein [alfalfa-associated nucleorhabdovirus]<>nucleocapsid protein [alfalfa-associated nucleorhabdovirus]<>nucleocapsid protein [alfalfa-associated nucleorhabdovirus]	Rhabdoviridae	GTTTGTATGAGTCTCCTGTCGTAGTGATCTTGATGCTTTTTGTTTCAAGGGCACCCTGTACTAGCACCTTATTTGTAGAACTCGGCTTTGCGGTTGCCCAATCATTACACATGCCGGTCAGTTCTACGTCAGCGACCAGTATCTTAGATGGATCCAATGGGCTTCTCAATTGTAATCCGCAGTTTACAATCGACCAAAGAAGTTCTTCTGTTATTTCGGTCCTTGCAGCCACCATCTTATTGTAGACTTCGAGAACTGCATCATCGCTTATCTC
NODE_3394_length_1911_cov_3.805767	1911	586	130	8.7907	100	1223	0	RNA-dependent RNA polymerase [Medicago sativa alphapartitivirus 2]<>RNA-dependent RNA polymerase [Medicago sativa alphapartitivirus 2]<>RNA-dependent RNA polymerase [Medicago sativa alphapartitivirus 2]<>RNA-dependent RNA polymerase [Medicago sativa alphapartitivirus 2]<>RNA-dependent RNA polymerase [Medicago sativa alphapartitivirus 2]		TTTATTTAGGGGTTTCCTTTTATTTTATTAACTTAAGGTGACGCCTAAATAACGTCTTAAACTTAAGACTTTCCGGGGATTCCGATAAAGTGATCCTTAGGCCAGTGCTTATCGGTTAAGATAATACGCTGTGGATCTTGGAGATGTTGGACAGTTTCAAAGTACGTCGGAAAGTGACTAATGTCAACTTGCACGTAACTTGGAATGTAGTTCTGTCTGTATCTAATACTACCTGGTAAACCATAAGGGTCGGGGGTAAACCCGCCTTTAGCCAGGAAGTTATGGATATCCTCGCAAATTTGGTATACACGGGTATGATTACCACAATTAGCGTAGGCGACTCCTATGGCTCGTGCCATTAGGGACGGTAGTGAAGACGTCCTCTCAGGATGTCTTAAC…
NODE_4007_length_1799_cov_122.590382	1799	491	3659	272.044	100	956	0	coat protein [Medicago sativa alphapartitivirus 1]<>coat protein [Medicago sativa alphapartitivirus 2]<>coat protein [Medicago sativa alphapartitivirus 1]<>coat protein [Medicago sativa alphapartitivirus 1]<>coat protein [Medicago sativa alphapartitivirus 2]		GTCAAATTCTTCCGAATTGAATTGCATTCTATCTCGGTCTTATAAACTTAAAGAATTTTAGTCACAGCAGATTTTATTTTCTACTCCCCTCCCCCACATTATCATGGACAAATCTAAGAAGTATCTATCTGATGCTAAAGAAATCATCAAGGCTAATGGTCTTGAAGAAAAATTTCTCGCCGCTGCTGGTCTTTCATCTATGGATGAACTCGACCCTAAGAACTTCGCTGAGTTTGAAGCTCCTGCTCCTCCTCAAGTTATGAAGCCTTCTATCGCCGCTGCTCCCATCACTCAAAAACCGCTTTCCAAGCAGGTTGCTGATGCCTCTACTGGCTTTAATCCAGAGAGCGCTTCTGATATGCTCAGACCATTTATTGGTCTAAAGATTAACTACAAAGC…
NODE_46876_length_326_cov_0.750988	326	108	4	1.8528	99.074	225	2.72e-65	polyprotein [Alfalfa-associated picorna-like virus 2]		GGTGATTATTCTAAATTTGGGCCTAGATTACTAGCTGATTGTGTAGATAAAGCTTTGGAGTTAATGAGAGATTGGTATACATTTAATGGTGATTCTTTAGAGAACGATAATATTCGTAAGATTATAGGTGAGGAGATTATGAATGCTTATCATTTGATGGGTAATTTTGTGTATCAGACTTTAAGTGGTGCTCCTTCTGGTAACCCATTAACAGTTATAATTAATGATATTGTGAATCAAATGCTTATTAGAATAGCTTGGTTAGAAATCATTGGCGATAGTGATTTTACTTTATTTTATGATAATTCTAGCTTAGTTACTTATGG
NODE_79121_length_225_cov_1.223684	225	74	6	3.5911	100	168	4.53e-46	polyprotein [Alfalfa-associated picorna-like virus 2]		CAAGAACGCAAGATAACATGCTTTCCTCTTTGTTGTAAAATGCAGCTCAAAACTTGCTTACATGCGTCATAAACATGAGGACCATGTCCATATAATTCATTTAAACAAGCTTCAGCCGCAATAGCACTAGCTTCGTCAACATCATCATTTTCATGATACCAATACGCCGTCTCTTTTGCACAGTCTAATTCCAAAGGAGCTAACCATATATCATCTCTATATGGG

[truncated: 5 more sheets: LN11, LN12, LN13, LN14, LN15]
